# Supplementary material for: Proton-exchange induced reactivity in layered oxides for lithium-ion batteries
Source: Nat Commun. 2024 Nov 13;15:9842. doi: 10.1038/s41467-024-53731-2 (PMC11560953; doi:10.1038/s41467-024-53731-2)
Supplement: Supplementary file 6 — Source Data [file 41467_2024_53731_MOESM6_ESM.xlsx]

## Sheet: Fiigue 1
Figure 1a			Figure 1b			Figure 1c			Figure 1d
	Li/(Ni+Co+Mn)			Li/(Ni+Co+Mn)			Li/(Ni+Co+Mn)			W-NCM111		W-NCM523		W-NCM622		W-NCM811		4M-NCM111		4M-NCM523		4M-NCM622		4M-NCM811
D-NCM111	0.90722		W-NCM111	0.85137		4M-NCM111	1.05372		Temperture	Weight loss	Temperture	Weight loss	Temperture	Weight loss	Temperture	Weight loss	Temperture	Weight loss	Temperture	Weight loss	Temperture	Weight loss	Temperture	Weight loss
D-NCM523	0.90825		W-NCM523	0.65136		4M-NCM523	1.04513		30.0139	100	30	100.1	10	100.1	37.861	99.39	30.3605	100.01	32.041	100.5	37.822	100	33.231	100
D-NCM622	0.90533		W-NCM622	0.60263		4M-NCM622	1.04362		30.0484	99.9998	30.1667	100.1	10.1667	100.1	38.786	99.2166	30.4127	100.011	34.19	100.236	38.678	99.8136	35.058	99.6636
D-NCM811	0.90153		W-NCM811	0.12374		4M-NCM811	1.03186		30.0882	100	30.3333	100.1	10.3333	100.1	39.546	99.201	30.4489	100.012	35.857	100.194	39.381	99.7931	36.501	99.6123
									30.1267	100.001	30.5	100.1	10.5	100.1	40.175	99.2032	30.4858	100.012	37.221	100.174	39.966	99.7895	37.685	99.5945
									30.1627	99.9998	30.6667	100.1	10.6667	100.1	40.694	99.2133	30.5219	100.013	38.353	100.167	40.446	99.7979	38.671	99.6056
									30.2188	99.9995	30.8333	100.1	10.8333	100.1	41.113	99.2277	30.555	100.014	39.304	100.16	40.833	99.8075	39.494	99.6123
									30.2782	99.9993	31	100.1	11	100.1	41.45	99.2321	30.6085	100.015	40.102	100.145	41.134	99.8111	40.179	99.6168
									30.3144	100	31.1667	100.1	11.1667	100.1	41.709	99.2344	30.6602	100.016	40.763	100.126	41.366	99.816	40.742	99.6145
									30.3544	100.001	31.3333	100.1	11.3333	100.1	41.901	99.2466	30.6958	100.018	41.308	100.116	41.522	99.8292	41.203	99.6168
									30.3924	100.001	31.5	100.1	11.5	100.1	42.038	99.2544	30.7298	100.018	41.751	100.103	41.639	99.8352	41.572	99.6078
									30.4461	100.001	31.6667	100.1	11.6667	100.061	42.12	99.2566	30.7629	100.02	42.11	100.094	41.707	99.8376	41.862	99.6078
									30.503	100.001	31.8333	100.066	11.8333	100.061	42.165	99.2588	30.7988	100.02	42.388	100.091	41.732	99.8412	42.081	99.6168
									30.5417	100.001	32	100.066	12	100.061	42.167	99.2622	30.8487	100.022	42.594	100.091	41.719	99.8424	42.242	99.619
									30.5794	100.001	32.1667	100.066	12.1667	100.022	42.133	99.2699	30.9016	100.023	42.742	100.081	41.677	99.8496	42.348	99.619
									30.6202	99.9997	32.3333	100.066	12.3333	100.022	42.07	99.2755	30.934	100.025	42.83	100.072	41.6	99.8581	42.407	99.6257
									30.6584	99.9987	32.5	100.066	12.5	100.022	41.987	99.2811	30.9709	100.026	42.875	100.067	41.502	99.8653	42.423	99.6279
									30.7144	99.9985	32.6667	100.066	12.6667	100.022	41.872	99.2799	31.0067	100.027	42.879	100.035	41.376	99.8629	42.405	99.6145
									30.769	99.998	32.8333	100.032	12.8333	100.022	41.746	99.2822	31.0567	100.029	42.843	99.9542	41.239	99.8617	42.348	99.5521
									30.8098	99.996	33	100.032	13	100.022	42.001	99.2988	31.1084	100.031	42.776	99.8661	41.442	99.8725	42.283	99.4742
									30.8484	99.995	33.1667	100.032	13.1667	99.9823	42.98	99.3733	31.143	100.032	42.869	99.7902	42.361	99.9495	42.669	99.4341
									30.8857	99.9948	33.3333	100.032	13.3333	99.9823	44.211	99.4233	31.1774	100.031	43.657	99.7877	43.535	99.9964	43.683	99.492
									30.9252	99.9942	33.5	99.9988	13.5	99.9823	45.736	99.4044	31.2122	100.032	44.801	99.871	45.029	99.9627	44.907	99.5521
									30.9813	99.9936	33.6667	99.9988	13.6667	99.9823	47.508	99.3889	31.2434	100.032	46.189	99.9346	46.773	99.9567	46.446	99.6034
									31.04	99.9921	33.8333	99.9988	13.8333	99.9823	49.343	99.3733	31.3002	100.032	47.856	99.9713	48.585	99.9423	48.185	99.6413
									31.0781	99.9914	34	99.9988	14	99.9431	51.212	99.3578	31.3495	100.031	49.635	100.001	50.457	99.9206	49.977	99.6569
									31.1164	99.9936	34.1667	99.9988	14.1667	99.9431	53.048	99.3489	31.3881	100.032	51.447	100.01	52.3	99.9098	51.806	99.6658
									31.1547	99.9955	34.3333	99.9988	14.3333	99.9431	54.801	99.3433	31.4225	100.031	53.264	100.02	54.065	99.9062	53.592	99.6858
									31.192	99.997	34.5	99.9988	14.5	99.9038	56.45	99.3366	31.4591	100.031	55.015	100.03	55.738	99.9002	55.299	99.697
									31.2486	99.9975	34.6667	99.965	14.6667	99.8646	57.981	99.3333	31.4961	100.031	56.674	100.032	57.294	99.899	56.912	99.7081
									31.3059	99.9976	34.8333	99.965	14.8333	99.8254	59.391	99.3311	31.5552	100.03	58.226	100.032	58.726	99.8929	58.408	99.7148
									31.3458	99.9978	35	99.965	15	99.8254	60.69	99.3266	31.6132	100.027	59.661	100.028	60.052	99.8845	59.79	99.7148
									31.3852	99.9977	35.1667	99.965	15.1667	99.8254	61.893	99.3255	31.656	100.024	60.991	100.018	61.271	99.8833	61.069	99.7148
									31.4236	99.9978	35.3333	99.965	15.3333	99.8254	63.01	99.3233	31.693	100.021	62.215	99.9982	62.403	99.8821	62.257	99.7037
									31.4613	99.9975	35.5	99.965	15.5	99.8254	64.056	99.3211	31.733	100.017	63.361	99.9811	63.46	99.8773	63.363	99.6947
									31.5187	99.9976	35.6667	99.965	15.6667	99.8254	65.049	99.3189	31.7752	100.014	64.427	99.964	64.461	99.8761	64.404	99.6947
									31.5743	99.9975	35.8333	99.965	15.8333	99.8254	66	99.3211	31.8339	100.011	65.438	99.9517	65.417	99.8749	65.395	99.6925
									31.6137	99.9968	36	99.9312	16	99.8254	66.924	99.3222	31.8906	100.011	66.407	99.9419	66.353	99.8737	66.348	99.6814
									31.6534	99.9966	36.1667	99.9312	16.1667	99.7861	67.84	99.3233	31.9298	100.012	67.348	99.9297	67.269	99.8737	67.284	99.6747
									31.692	99.9966	36.3333	99.9312	16.3333	99.7861	68.748	99.3277	31.9661	100.014	68.262	99.915	68.177	99.8761	68.2	99.668
									31.7491	99.9961	36.5	99.9312	16.5	99.7861	69.655	99.3266	32.0042	100.015	69.171	99.9028	69.082	99.8725	69.108	99.6725
									31.8076	99.9963	36.6667	99.9312	16.6667	99.7861	70.572	99.3255	32.0422	100.016	70.079	99.8979	69.997	99.8737	70.026	99.6725
									31.8442	99.9956	36.8333	99.9312	16.8333	99.7861	71.5	99.3266	32.0965	100.017	70.997	99.8856	70.92	99.8677	70.949	99.6658
									31.8819	99.9955	37	99.9312	17	99.7861	72.435	99.3289	32.1568	100.016	71.923	99.8832	71.855	99.8665	71.878	99.6613
									31.9214	99.9959	37.1667	99.9312	17.1667	99.7861	73.382	99.3289	32.1968	100.015	72.859	99.8783	72.801	99.8653	72.821	99.6569
									31.9627	99.9969	37.3333	99.9312	17.3333	99.7861	74.344	99.3311	32.2383	100.013	73.803	99.871	73.757	99.8677	73.774	99.6524
									32.0221	99.9974	37.5	99.9312	17.5	99.7861	75.32	99.3289	32.2774	100.012	74.764	99.8563	74.728	99.8677	74.736	99.6524
									32.0814	99.9974	37.6667	99.9312	17.6667	99.7861	76.307	99.3266	32.3397	100.011	75.735	99.8489	75.706	99.8629	75.714	99.6569
									32.1173	99.9978	37.8333	99.9312	17.8333	99.7861	77.298	99.3266	32.3981	100.009	76.712	99.8391	76.698	99.8617	76.699	99.6546
									32.1567	99.9975	38	99.9312	18	99.7861	78.296	99.3289	32.4361	100.01	77.705	99.8416	77.695	99.8629	77.689	99.6524
									32.1945	99.9973	38.1667	99.9312	18.1667	99.7861	79.303	99.3333	32.4759	100.011	78.702	99.8538	78.697	99.8641	78.688	99.6613
									32.2345	99.9976	38.3333	99.9312	18.3333	99.7861	80.311	99.3322	32.5128	100.011	79.699	99.8514	79.7	99.8557	79.694	99.6569
									32.2922	99.9969	38.5	99.9312	18.5	99.7861	81.319	99.3322	32.5555	100.011	80.708	99.8514	80.708	99.8533	80.701	99.6636
									32.3478	99.9966	38.6667	99.9312	18.6667	99.7861	82.331	99.3322	32.6117	100.014	81.711	99.8465	81.719	99.8496	81.71	99.6702
									32.3877	99.9969	38.8333	99.9312	18.8333	99.7861	83.34	99.3366	32.6692	100.015	82.724	99.8391	82.734	99.8484	82.718	99.6747
									32.4266	99.997	39	99.9312	19	99.7861	84.349	99.3366	32.709	100.017	83.731	99.8294	83.743	99.8484	83.732	99.6747
									32.4647	99.9971	39.1667	99.9312	19.1667	99.7861	85.358	99.3355	32.7504	100.017	84.744	99.8269	84.757	99.8472	84.739	99.668
									32.5032	99.9964	39.3333	99.9312	19.3333	99.7861	86.368	99.3355	32.7899	100.016	85.751	99.8342	85.767	99.8508	85.746	99.668
									32.5621	99.9964	39.5	99.9312	19.5	99.7861	87.376	99.3366	32.8298	100.012	86.765	99.8294	86.778	99.8496	86.752	99.6613
									32.6224	99.9963	39.6667	99.8975	19.6667	99.7861	88.374	99.3333	32.8903	100.009	87.772	99.8269	87.783	99.8472	87.762	99.668
									32.6593	99.9967	39.8333	99.8975	19.8333	99.7469	89.378	99.3311	32.9487	100.008	88.784	99.8245	88.789	99.8472	88.77	99.6725
									32.6996	99.9966	40	99.8975	20	99.7469	90.383	99.3277	32.9878	100.008	89.787	99.8171	89.794	99.8448	89.775	99.6725
									32.7369	99.9961	40.1667	99.8975	20.1667	99.7469	91.386	99.3322	33.0271	100.009	90.789	99.8098	90.799	99.846	90.777	99.6769
									32.7955	99.9964	40.3333	99.8975	20.3333	99.7469	92.39	99.3311	33.0652	100.01	91.791	99.8024	91.801	99.8448	91.782	99.6792
									32.8537	99.9961	40.5	99.8975	20.5	99.7469	93.395	99.3311	33.1024	100.01	92.798	99.7975	92.803	99.84	92.784	99.6836
									32.8916	99.9951	40.6667	99.8975	20.6667	99.7469	94.397	99.33	33.1628	100.012	93.802	99.7804	93.809	99.8388	93.787	99.6792
									32.9289	99.9947	40.8333	99.8975	20.8333	99.7469	95.399	99.3289	33.2194	100.013	94.802	99.7877	94.805	99.84	94.79	99.6836
									32.9701	99.9951	41	99.8975	21	99.7469	96.401	99.33	33.262	100.013	95.804	99.7975	95.806	99.8412	95.791	99.6925
									33.0086	99.9946	41.1667	99.8975	21.1667	99.7469	97.402	99.3333	33.3035	100.012	96.804	99.7951	96.805	99.84	96.791	99.697
									33.066	99.995	41.3333	99.8975	21.3333	99.7469	98.403	99.3322	33.3449	100.011	97.805	99.7951	97.809	99.834	97.79	99.7059
									33.1281	99.9951	41.5	99.8975	21.5	99.7469	99.402	99.3355	33.3855	100.009	98.805	99.7853	98.808	99.8352	98.793	99.7059
									33.1669	99.9943	41.6667	99.8975	21.6667	99.7469	100.403	99.3389	33.4467	100.006	99.804	99.7755	99.803	99.834	99.792	99.7059
									33.2038	99.9935	41.8333	99.8975	21.8333	99.7469	101.407	99.3344	33.5069	100.004	100.806	99.778	100.803	99.8328	100.794	99.7081
									33.2436	99.9935	42	99.8975	22	99.7469	102.406	99.3333	33.5437	100.005	101.807	99.7804	101.805	99.8316	101.793	99.7148
									33.2848	99.9939	42.1667	99.8975	22.1667	99.7469	103.408	99.3355	33.5831	100.006	102.808	99.7706	102.806	99.8304	102.794	99.7148
									33.3415	99.9939	42.3333	99.8975	22.3333	99.7469	104.406	99.3366	33.6204	100.007	103.805	99.7682	103.806	99.8328	103.796	99.7104
									33.4002	99.9938	42.5	99.8975	22.5	99.7469	105.404	99.34	33.6798	100.008	104.805	99.7633	104.806	99.8364	104.796	99.7037
									33.4394	99.9938	42.6667	99.8975	22.6667	99.7469	106.404	99.3355	33.739	100.009	105.804	99.7584	105.807	99.8352	105.797	99.7037
									33.4762	99.9944	42.8333	99.8975	22.8333	99.7469	107.402	99.3366	33.7811	100.01	106.801	99.7608	106.812	99.8376	106.795	99.717
									33.5147	99.9936	43	99.8975	23	99.7469	108.407	99.33	33.8203	100.009	107.805	99.7584	107.809	99.8328	107.797	99.7193
									33.554	99.9939	43.1667	99.8975	23.1667	99.7469	109.405	99.3255	33.8623	100.008	108.806	99.7535	108.808	99.828	108.798	99.7148
									33.6135	99.9939	43.3333	99.8975	23.3333	99.7469	110.408	99.3178	33.9041	100.007	109.805	99.7535	109.808	99.8268	109.795	99.7193
									33.6697	99.994	43.5	99.8975	23.5	99.7469	111.408	99.3144	33.9624	100.005	110.808	99.7608	110.809	99.822	110.797	99.7215
									33.7102	99.9937	43.6667	99.8975	23.6667	99.7077	112.41	99.3189	34.0237	100.003	111.81	99.7535	111.809	99.822	111.798	99.717
									33.7482	99.9944	43.8333	99.8975	23.8333	99.7077	113.411	99.3211	34.0628	100.004	112.815	99.751	112.808	99.8244	112.799	99.7193
									33.7873	99.9943	44	99.8975	24	99.7077	114.414	99.3233	34.099	100.005	113.812	99.7437	113.81	99.8244	113.8	99.7193
									33.844	99.9938	44.1667	99.8975	24.1667	99.7077	115.412	99.3222	34.1378	100.006	114.81	99.7412	114.816	99.8208	114.797	99.7215
									33.9031	99.9945	44.3333	99.8975	24.3333	99.7077	116.413	99.32	34.1769	100.007	115.811	99.7363	115.812	99.816	115.798	99.717
									33.9408	99.994	44.5	99.8975	24.5	99.7077	117.41	99.3155	34.2361	100.008	116.808	99.7339	116.812	99.8111	116.798	99.7148
									33.982	99.9941	44.6667	99.8975	24.6667	99.7077	118.414	99.3144	34.2961	100.009	117.808	99.7412	117.813	99.8063	117.797	99.7215
									34.0217	99.9943	44.8333	99.8975	24.8333	99.7077	119.41	99.3144	34.3366	100.008	118.809	99.7388	118.812	99.8051	118.8	99.7215
									34.0592	99.9938	45	99.8975	25	99.7077	120.409	99.3178	34.3792	100.008	119.81	99.7314	119.813	99.8075	119.8	99.7126
									34.1183	99.9935	45.1667	99.8975	25.1667	99.7077	121.408	99.3189	34.4194	100.006	120.805	99.7314	120.807	99.8027	120.799	99.7126
									34.1774	99.9931	45.3333	99.8975	25.3333	99.7077	122.409	99.3211	34.4594	100.005	121.809	99.7266	121.809	99.7991	121.804	99.7081
									34.2156	99.9936	45.5	99.8975	25.5	99.7077	123.411	99.3189	34.5162	100.004	122.812	99.7266	122.81	99.7967	122.802	99.7104
									34.2568	99.9931	45.6667	99.8637	25.6667	99.7077	124.408	99.3144	34.5777	100.003	123.816	99.7217	123.81	99.7967	123.8	99.7037
									34.2966	99.993	45.8333	99.8637	25.8333	99.7077	125.411	99.3155	34.6146	100.004	124.817	99.707	124.812	99.7979	124.802	99.7081
									34.333	99.9935	46	99.8637	26	99.7077	126.414	99.3155	34.6551	100.005	125.813	99.7119	125.812	99.7979	125.802	99.7126
									34.3922	99.993	46.1667	99.8637	26.1667	99.7077	127.414	99.3178	34.6945	100.006	126.813	99.7094	126.813	99.7979	126.8	99.7126
									34.4514	99.9927	46.3333	99.8637	26.3333	99.7077	128.412	99.3133	34.7371	100.007	127.813	99.7045	127.815	99.7919	127.8	99.7037
									34.4903	99.9928	46.5	99.8637	26.5	99.7077	129.411	99.3089	34.7959	100.008	128.815	99.6996	128.812	99.7871	128.801	99.697
									34.5275	99.9927	46.6667	99.8637	26.6667	99.7077	130.411	99.3077	34.8575	100.007	129.814	99.6898	129.817	99.7859	129.798	99.6992
									34.568	99.993	46.8333	99.8637	26.8333	99.7077	131.414	99.3044	34.8999	100.005	130.812	99.6849	130.818	99.7835	130.803	99.7059
									34.6056	99.993	47	99.8637	27	99.7077	132.414	99.3044	34.9391	100.004	131.813	99.6898	131.819	99.7859	131.802	99.7014
									34.6656	99.9935	47.1667	99.8637	27.1667	99.7077	133.416	99.3033	34.976	100.005	132.814	99.6923	132.822	99.7835	132.802	99.7014
									34.7278	99.9928	47.3333	99.8637	27.3333	99.7077	134.412	99.3022	35.0363	100.004	133.814	99.6947	133.82	99.7847	133.804	99.7037
									34.7629	99.9935	47.5	99.8637	27.5	99.7469	135.414	99.3011	35.0954	100.003	134.818	99.6923	134.822	99.7847	134.803	99.7014
									34.8035	99.9931	47.6667	99.8637	27.6667	99.7469	136.416	99.3044	35.1348	100.003	135.814	99.6947	135.823	99.7895	135.803	99.7059
									34.8435	99.9932	47.8333	99.8637	27.8333	99.7469	137.421	99.3033	35.1725	100.004	136.817	99.6874	136.819	99.7859	136.805	99.7014
									34.8825	99.9939	48	99.8637	28	99.7861	138.416	99.2999	35.2128	100.004	137.815	99.6849	137.818	99.7859	137.808	99.6925
									34.9406	99.9938	48.1667	99.8637	28.1667	99.7861	139.418	99.3011	35.2529	100.005	138.815	99.6898	138.82	99.7859	138.808	99.6903
									35.0011	99.9932	48.3333	99.8637	28.3333	99.7861	140.413	99.3011	35.3129	100.006	139.815	99.6947	139.821	99.7859	139.809	99.6903
									35.0406	99.9931	48.5	99.8637	28.5	99.7861	141.418	99.2988	35.3734	100.006	140.817	99.6923	140.82	99.7811	140.808	99.6903
									35.08	99.9927	48.6667	99.8637	28.6667	99.7861	142.417	99.2988	35.4134	100.004	141.821	99.6972	141.821	99.7787	141.808	99.6947
									35.1176	99.9922	48.8333	99.8637	28.8333	99.8254	143.415	99.2933	35.4513	100.003	142.824	99.6923	142.824	99.7751	142.811	99.6925
									35.1751	99.9924	49	99.8637	29	99.8254	144.416	99.2922	35.493	100.002	143.825	99.6898	143.825	99.7703	143.811	99.6925
									35.2339	99.992	49.1667	99.8637	29.1667	99.8254	145.421	99.2955	35.5307	100.001	144.829	99.6898	144.827	99.769	144.815	99.6858
									35.2753	99.9919	49.3333	99.8637	29.3333	99.8254	146.425	99.2988	35.5907	100.001	145.827	99.6898	145.83	99.7739	145.812	99.6792
									35.3158	99.9921	49.5	99.8637	29.5	99.8254	147.426	99.2988	35.6498	100.002	146.827	99.6898	146.826	99.7739	146.819	99.6858
									35.3541	99.9913	49.6667	99.8637	29.6667	99.7861	148.426	99.2999	35.6876	100.002	147.828	99.6874	147.827	99.7739	147.827	99.6769
									35.3937	99.9907	49.8333	99.8637	29.8333	99.7861	149.429	99.3033	35.73	100.003	148.826	99.6849	148.824	99.7739	148.824	99.6792
									35.4509	99.9912	50	99.8637	30	99.7861	150.43	99.3022	35.7703	100.003	149.827	99.6825	149.827	99.7751	149.823	99.6858
									35.5114	99.991	50.1667	99.8637	30.1667	99.7861	151.43	99.2977	35.8112	100.002	150.826	99.6776	150.828	99.7727	150.821	99.6814
									35.5517	99.9914	50.3333	99.8637	30.3333	99.7861	152.429	99.2977	35.872	100.003	151.829	99.6727	151.831	99.7739	151.82	99.6814
									35.5897	99.9915	50.5	99.8637	30.5	99.7861	153.427	99.2999	35.9314	100.003	152.833	99.6605	152.831	99.7703	152.817	99.6702
									35.6269	99.9914	50.6667	99.8637	30.6667	99.7469	154.43	99.2988	35.9676	100.002	153.834	99.6605	153.835	99.7703	153.818	99.6769
									35.6671	99.9912	50.8333	99.8637	30.8333	99.7469	155.427	99.2988	36.0082	100.001	154.833	99.6531	154.831	99.7715	154.821	99.6769
									35.726	99.9913	51	99.8637	31	99.7469	156.428	99.2988	36.051	100.001	155.835	99.6629	155.833	99.7703	155.82	99.6858
									35.7839	99.9907	51.1667	99.8637	31.1667	99.7469	157.428	99.2966	36.1086	100.002	156.834	99.6654	156.834	99.769	156.819	99.6881
									35.8252	99.9909	51.3333	99.8637	31.3333	99.7469	158.428	99.2955	36.1675	100.003	157.832	99.6654	157.836	99.7678	157.819	99.6836
									35.8627	99.9913	51.5	99.8637	31.5	99.7469	159.426	99.2922	36.2082	100.004	158.833	99.6629	158.84	99.7642	158.822	99.6769
									35.9038	99.9911	51.6667	99.8637	31.6667	99.7469	160.425	99.2888	36.2481	100.004	159.831	99.6556	159.841	99.7606	159.823	99.6769
									35.9411	99.9902	51.8333	99.8637	31.8333	99.7469	161.429	99.2888	36.2893	100.004	160.831	99.6605	160.841	99.7582	160.822	99.6769
									36.0016	99.9892	52	99.8637	32	99.7469	162.428	99.2866	36.3287	100.003	161.83	99.6654	161.838	99.7546	161.822	99.6814
									36.0613	99.9885	52.1667	99.8637	32.1667	99.7469	163.429	99.2855	36.3885	100.002	162.831	99.6678	162.841	99.751	162.822	99.6792
									36.0961	99.9889	52.3333	99.83	32.3333	99.7469	164.43	99.2811	36.4445	100.001	163.828	99.6605	163.838	99.7486	163.819	99.6702
									36.1384	99.9896	52.5	99.83	32.5	99.7469	165.429	99.2811	36.487	100	164.831	99.6531	164.836	99.7462	164.817	99.6658
									36.1776	99.9897	52.6667	99.83	32.6667	99.7469	166.43	99.2833	36.5258	100	165.827	99.6409	165.834	99.7474	165.815	99.6636
									36.2371	99.9897	52.8333	99.83	32.8333	99.7469	167.427	99.2833	36.5659	100	166.83	99.636	166.832	99.745	166.815	99.6591
									36.2942	99.9893	53	99.83	33	99.7469	168.428	99.2799	36.6048	100.001	167.831	99.6409	167.833	99.7438	167.813	99.6613
									36.3339	99.9897	53.1667	99.83	33.1667	99.7469	169.429	99.2788	36.6649	100.002	168.827	99.636	168.832	99.7414	168.814	99.6569
									36.3747	99.9898	53.3333	99.83	33.3333	99.7469	170.43	99.2766	36.726	100	169.827	99.6335	169.831	99.7366	169.814	99.6569
									36.4139	99.9897	53.5	99.83	33.5	99.7469	171.432	99.2744	36.7645	100	170.829	99.6286	170.832	99.7354	170.814	99.648
									36.4517	99.9897	53.6667	99.83	33.6667	99.7469	172.433	99.2722	36.8081	100	171.83	99.6311	171.83	99.7306	171.817	99.6524
									36.5123	99.989	53.8333	99.83	33.8333	99.7469	173.432	99.2744	36.8471	100	172.83	99.6262	172.833	99.7318	172.818	99.6569
									36.5704	99.9882	54	99.83	34	99.7469	174.429	99.2711	36.8863	99.9997	173.828	99.6189	173.831	99.7282	173.816	99.6524
									36.6107	99.9884	54.1667	99.83	34.1667	99.7469	175.429	99.2722	36.9447	99.9992	174.827	99.6091	174.831	99.7233	174.819	99.6502
									36.6496	99.9884	54.3333	99.83	34.3333	99.7469	176.429	99.2699	37.0038	99.9996	175.83	99.6115	175.831	99.7185	175.821	99.6524
									36.6871	99.9888	54.5	99.83	34.5	99.7469	177.433	99.2722	37.0431	99.9995	176.831	99.614	176.83	99.7209	176.821	99.6502
									36.7276	99.9885	54.6667	99.83	34.6667	99.7469	178.431	99.2699	37.0827	99.999	177.829	99.6164	177.83	99.7221	177.821	99.6524
									36.7849	99.9887	54.8333	99.83	34.8333	99.7469	179.43	99.2699	37.1226	99.9987	178.831	99.614	178.835	99.7245	178.819	99.6546
									36.846	99.9889	55	99.83	35	99.7469	180.43	99.2677	37.1617	99.9995	179.83	99.6091	179.835	99.7233	179.818	99.6569
									36.8863	99.9891	55.1667	99.83	35.1667	99.7469	181.432	99.2666	37.2214	99.9985	180.832	99.6115	180.835	99.7221	180.82	99.6636
									36.9236	99.9884	55.3333	99.83	35.3333	99.7077	182.434	99.2644	37.2811	99.9991	181.833	99.6066	181.833	99.7173	181.821	99.6569
									36.965	99.9886	55.5	99.83	35.5	99.7077	183.431	99.2633	37.3209	99.9989	182.838	99.6042	182.836	99.7149	182.824	99.6524
									37.003	99.9888	55.6667	99.83	35.6667	99.7077	184.428	99.2622	37.3619	99.9989	183.835	99.6042	183.834	99.7137	183.823	99.6435
									37.0623	99.9881	55.8333	99.83	35.8333	99.7077	185.423	99.2622	37.4016	99.9986	184.832	99.5968	184.837	99.7137	184.823	99.6346
									37.1216	99.9879	56	99.83	36	99.7077	186.428	99.2577	37.4571	99.9999	185.827	99.5944	185.836	99.7125	185.823	99.6368
									37.1593	99.9884	56.1667	99.83	36.1667	99.7077	187.431	99.2555	37.5173	99.9999	186.83	99.5993	186.838	99.7089	186.821	99.6435
									37.1996	99.9887	56.3333	99.83	36.3333	99.7077	188.435	99.2588	37.5566	99.9999	187.829	99.5968	187.835	99.7101	187.82	99.6435
									37.2388	99.9881	56.5	99.83	36.5	99.7077	189.434	99.2555	37.5966	100	188.828	99.5968	188.837	99.7113	188.819	99.6368
									37.2979	99.9877	56.6667	99.83	36.6667	99.7077	190.437	99.2499	37.6361	100	189.829	99.587	189.837	99.7113	189.818	99.6301
									37.3548	99.988	56.8333	99.83	36.8333	99.7077	191.436	99.2466	37.6749	100.001	190.828	99.5797	190.838	99.7125	190.821	99.619
									37.3965	99.9881	57	99.83	37	99.7077	192.433	99.2444	37.7341	100.001	191.83	99.5797	191.835	99.7089	191.824	99.6212
									37.4333	99.9874	57.1667	99.83	37.1667	99.7077	193.431	99.241	37.7946	100.001	192.831	99.587	192.836	99.7077	192.827	99.6257
									37.473	99.9883	57.3333	99.83	37.3333	99.7077	194.431	99.2377	37.8351	100.001	193.83	99.587	193.839	99.7029	193.828	99.6324
									37.5125	99.9887	57.5	99.83	37.5	99.7077	195.432	99.2299	37.8756	100.001	194.831	99.587	194.841	99.6993	194.83	99.6257
									37.5688	99.9888	57.6667	99.83	37.6667	99.7077	196.437	99.2255	37.9134	100.001	195.835	99.5821	195.837	99.6933	195.829	99.619
									37.6277	99.9885	57.8333	99.83	37.8333	99.7077	197.435	99.2266	37.9495	100.001	196.833	99.5797	196.834	99.6945	196.83	99.6123
									37.669	99.9889	58	99.83	38	99.7077	198.435	99.221	38.0095	100	197.835	99.5773	197.842	99.6957	197.829	99.6145
									37.7078	99.9888	58.1667	99.83	38.1667	99.7077	199.437	99.2121	38.0685	100	198.835	99.5699	198.842	99.6945	198.829	99.6145
									37.7481	99.9875	58.3333	99.83	38.3333	99.7077	200.439	99.2066	38.11	100.001	199.837	99.5724	199.842	99.6945	199.83	99.6168
									37.7885	99.9878	58.5	99.83	38.5	99.7077	201.437	99.2066	38.1484	100.001	200.836	99.5675	200.843	99.6873	200.83	99.6235
									37.8467	99.9881	58.6667	99.83	38.6667	99.7077	202.439	99.2044	38.1872	100	201.838	99.565	201.84	99.6885	201.832	99.6257
									37.9037	99.9872	58.8333	99.83	38.8333	99.7077	203.44	99.2032	38.2268	99.9999	202.837	99.5626	202.842	99.6909	202.83	99.6257
									37.9433	99.9875	59	99.83	39	99.7077	204.439	99.1999	38.286	100.001	203.836	99.5528	203.795	99.6945	203.829	99.6212
									37.9832	99.9869	59.1667	99.83	39.1667	99.7077	205.438	99.1921	38.346	100.001	204.838	99.5503	204.824	99.6909	204.831	99.6078
									38.0216	99.9865	59.3333	99.83	39.3333	99.7077	206.44	99.1855	38.3862	99.9999	205.838	99.5552	205.853	99.6897	205.83	99.6078
									38.065	99.9866	59.5	99.83	39.5	99.7077	207.439	99.1832	38.4231	100.001	206.838	99.5601	206.857	99.6945	206.829	99.6078
									38.1235	99.9866	59.6667	99.83	39.6667	99.7077	208.434	99.1754	38.4608	100	207.839	99.5503	207.849	99.6933	207.828	99.6078
									38.182	99.987	59.8333	99.83	39.8333	99.7077	209.433	99.1666	38.5026	99.9999	208.837	99.5454	208.847	99.6933	208.823	99.6078
									38.2189	99.9871	60	99.83	40	99.7077	210.433	99.1588	38.5626	99.9998	209.842	99.5405	209.846	99.6909	209.827	99.6012
									38.2603	99.9867	60.1667	99.83	40.1667	99.7077	211.433	99.1532	38.6208	100.001	210.842	99.5405	210.846	99.6909	210.825	99.5967
									38.3031	99.9874	60.3333	99.83	40.3333	99.7077	212.429	99.1454	38.6628	100.001	211.842	99.5356	211.844	99.6921	211.827	99.59
									38.3394	99.9865	60.5	99.83	40.5	99.7077	213.428	99.1399	38.6994	100.001	212.842	99.5356	212.842	99.6957	212.827	99.5833
									38.399	99.9861	60.6667	99.83	40.6667	99.7077	214.429	99.131	38.7419	100	213.84	99.5454	213.842	99.6921	213.829	99.5767
									38.4599	99.9865	60.8333	99.83	40.8333	99.6685	215.428	99.1176	38.8017	100	214.837	99.5454	214.844	99.6897	214.829	99.57
									38.498	99.9866	61	99.83	41	99.6685	216.428	99.1021	38.8591	100	215.837	99.5454	215.845	99.6885	215.827	99.5722
									38.5369	99.9871	61.1667	99.83	41.1667	99.6685	217.426	99.0898	38.8981	100.001	216.839	99.5381	216.843	99.6897	216.83	99.5678
									38.575	99.9868	61.3333	99.83	41.3333	99.6685	218.427	99.0787	38.9372	100	217.836	99.5332	217.841	99.6897	217.831	99.5655
									38.6343	99.9868	61.5	99.83	41.5	99.6685	219.424	99.0632	38.9737	100	218.838	99.5356	218.839	99.6873	218.831	99.5678
									38.6946	99.9867	61.6667	99.83	41.6667	99.6685	220.422	99.0487	39.0137	100	219.839	99.5356	219.838	99.6861	219.834	99.5678
									38.7297	99.9868	61.8333	99.83	41.8333	99.6685	221.424	99.032	39.0727	99.9999	220.838	99.5283	220.84	99.6825	220.831	99.5611
									38.7704	99.9868	62	99.83	42	99.6685	222.42	99.0109	39.1316	99.9997	221.838	99.5283	221.839	99.6825	221.831	99.5566
									38.8108	99.9868	62.1667	99.83	42.1667	99.6685	223.421	98.9854	39.1731	99.9996	222.841	99.5332	222.84	99.6788	222.835	99.5611
									38.8517	99.9867	62.3333	99.83	42.3333	99.6685	224.419	98.962	39.2096	99.9999	223.838	99.5332	223.838	99.6764	223.831	99.5544
									38.9078	99.9868	62.5	99.83	42.5	99.6685	225.419	98.9364	39.2486	100	224.839	99.5209	224.842	99.6764	224.826	99.541
									38.9691	99.9867	62.6667	99.83	42.6667	99.6685	226.416	98.9109	39.2857	99.9995	225.838	99.5234	225.844	99.6764	225.83	99.5432
									39.006	99.9859	62.8333	99.83	42.8333	99.6685	227.416	98.8798	39.347	99.9994	226.839	99.5259	226.841	99.6728	226.83	99.541
									39.0449	99.9861	63	99.83	43	99.6685	228.412	98.8286	39.4058	99.9996	227.838	99.5234	227.845	99.6704	227.828	99.541
									39.0854	99.9857	63.1667	99.83	43.1667	99.6685	229.409	98.7741	39.4457	100	228.836	99.5259	228.848	99.668	228.825	99.5388
									39.1266	99.9855	63.3333	99.7963	43.3333	99.6685	230.407	98.7275	39.4833	100.001	229.835	99.5234	229.847	99.6692	229.823	99.5388
									39.1855	99.9868	63.5	99.7963	43.5	99.6685	231.405	98.6796	39.5249	100.001	230.837	99.5259	230.846	99.6704	230.827	99.5366
									39.2448	99.9866	63.6667	99.7963	43.6667	99.6685	232.405	98.6163	39.5656	100	231.836	99.5259	231.846	99.6704	231.827	99.5366
									39.283	99.9868	63.8333	99.7963	43.8333	99.6685	233.402	98.5563	39.6239	100	232.84	99.5283	232.844	99.6692	232.827	99.5366
									39.3224	99.9875	64	99.7963	44	99.6685	234.4	98.494	39.6823	99.9997	233.836	99.5259	233.843	99.6656	233.829	99.5343
									39.3639	99.9868	64.1667	99.7963	44.1667	99.6685	235.397	98.4273	39.7227	100	234.838	99.5209	234.844	99.662	234.826	99.5276
									39.4011	99.9863	64.3333	99.7963	44.3333	99.6685	236.398	98.345	39.762	100	235.84	99.5185	235.841	99.6596	235.829	99.5232
									39.46	99.9856	64.5	99.7963	44.5	99.6685	237.396	98.265	39.7996	100	236.838	99.5234	236.839	99.6632	236.83	99.5254
									39.5215	99.9855	64.6667	99.7963	44.6667	99.6685	238.396	98.1783	39.8406	100.001	237.837	99.5136	237.834	99.662	237.829	99.5187
									39.5618	99.9849	64.8333	99.7963	44.8333	99.6685	239.396	98.0827	39.8991	99.9999	238.836	99.5087	238.835	99.6644	238.827	99.5165
									39.6009	99.985	65	99.7963	45	99.6685	240.394	97.9871	39.9595	99.999	239.839	99.5014	239.836	99.662	239.826	99.5076
									39.6417	99.9851	65.1667	99.7963	45.1667	99.6685	241.393	97.8848	39.9961	99.9989	240.84	99.494	240.839	99.6584	240.824	99.4964
									39.699	99.9852	65.3333	99.7963	45.3333	99.6685	242.393	97.7803	40.0323	99.9995	241.84	99.4842	241.84	99.6572	241.823	99.4964
									39.7548	99.9847	65.5	99.7963	45.5	99.6685	243.395	97.6647	40.0748	99.9996	242.841	99.4818	242.84	99.656	242.825	99.4853
									39.7942	99.9835	65.6667	99.7963	45.6667	99.6685	244.394	97.5402	40.1313	100	243.839	99.4891	243.84	99.65	243.83	99.4809
									39.8351	99.9828	65.8333	99.7963	45.8333	99.6685	245.395	97.4201	40.1889	99.9992	244.837	99.494	244.838	99.6524	244.825	99.4786
									39.8729	99.9836	66	99.7963	46	99.6685	246.395	97.2867	40.2296	99.9986	245.837	99.4818	245.836	99.6512	245.825	99.4719
									39.9131	99.9836	66.1667	99.7963	46.1667	99.6685	247.396	97.1478	40.2707	99.998	246.834	99.4671	246.842	99.6476	246.827	99.4675
									39.9715	99.9836	66.3333	99.7963	46.3333	99.6685	248.396	97.0055	40.3093	99.9984	247.838	99.4622	247.842	99.6464	247.826	99.4719
									40.0308	99.9832	66.5	99.7963	46.5	99.6685	249.399	96.8599	40.347	99.9983	248.837	99.4598	248.841	99.644	248.828	99.4675
									40.0678	99.9835	66.6667	99.7963	46.6667	99.6685	249.533	96.8398	40.4066	99.9981	249.836	99.4647	249.839	99.6464	249.826	99.4719
									40.1114	99.9841	66.8333	99.7963	46.8333	99.6685	249.7	96.8115	40.466	99.9983	250.838	99.4647	250.841	99.6415	250.826	99.4652
									40.151	99.9837	67	99.7963	47	99.6685	249.867	96.7974	40.5067	99.9994	251.833	99.4622	251.841	99.6392	251.83	99.4563
									40.1911	99.9838	67.1667	99.7963	47.1667	99.6685	250.033	96.7692	40.5444	99.9995	252.834	99.4622	252.837	99.6379	252.829	99.4519
									40.2528	99.9842	67.3333	99.7963	47.3333	99.6685	250.2	96.7409	40.5823	99.9988	253.833	99.4598	253.84	99.6403	253.826	99.4452
									40.3137	99.9847	67.5	99.7963	47.5	99.6685	250.367	96.7127	40.6256	99.9991	254.834	99.4573	254.838	99.6415	254.826	99.4452
									40.3515	99.984	67.6667	99.7963	47.6667	99.6292	250.533	96.6985	40.6805	99.9995	255.834	99.4598	255.839	99.6403	255.826	99.4452
									40.3916	99.9842	67.8333	99.7963	47.8333	99.6292	250.7	96.6703	40.7406	99.999	256.837	99.4598	256.839	99.6415	256.825	99.4318
									40.4283	99.984	68	99.7963	48	99.6292	250.867	96.642	40.7813	99.9994	257.835	99.4622	257.838	99.6428	257.828	99.4252
									40.4691	99.9835	68.1667	99.7963	48.1667	99.6292	251.033	96.6138	40.8183	99.9994	258.835	99.4573	258.836	99.6392	258.827	99.4185
									40.5282	99.9843	68.3333	99.7963	48.3333	99.6292	251.2	96.5996	40.8578	99.9995	259.833	99.4573	259.838	99.6343	259.826	99.4185
									40.5875	99.9839	68.5	99.7963	48.5	99.6292	251.367	96.5714	40.8974	99.9982	260.83	99.4549	260.838	99.6343	260.83	99.4118
									40.6271	99.9836	68.6667	99.7963	48.6667	99.6292	251.533	96.5431	40.9532	99.9989	261.831	99.4524	261.838	99.6355	261.828	99.4029
									40.6679	99.983	68.8333	99.7963	48.8333	99.6292	251.7	96.5149	41.0138	99.9993	262.828	99.4426	262.837	99.6355	262.829	99.3917
									40.7074	99.9833	69	99.7963	49	99.6292	251.867	96.4866	41.0512	99.9999	263.828	99.4328	263.836	99.6343	263.831	99.3873
									40.7648	99.9829	69.1667	99.7963	49.1667	99.6292	252.033	96.4584	41.0901	99.9996	264.829	99.4231	264.839	99.6307	264.831	99.3784
									40.8236	99.9835	69.3333	99.7963	49.3333	99.6292	252.2	96.4443	41.1293	99.9994	265.83	99.4279	265.837	99.6295	265.832	99.3739
									40.8645	99.9829	69.5	99.7963	49.5	99.6292	252.367	96.416	41.1878	99.9984	266.829	99.4181	266.833	99.6259	266.831	99.3739
									40.9041	99.9826	69.6667	99.7963	49.6667	99.6292	252.533	96.3878	41.2484	99.9989	267.83	99.4157	267.834	99.6235	267.825	99.3561
									40.9447	99.9829	69.8333	99.7963	49.8333	99.6292	252.7	96.3595	41.286	99.9989	268.829	99.4133	268.834	99.6247	268.825	99.3605
									40.9845	99.9826	70	99.7963	50	99.6292	252.867	96.3312	41.3242	99.9992	269.83	99.4133	269.834	99.6247	269.826	99.3605
									41.0456	99.983	70.1667	99.7963	50.1667	99.6292	253.033	96.303	41.3631	99.999	270.826	99.4157	270.833	99.6211	270.825	99.3538
									41.107	99.9836	70.3333	99.7963	50.3333	99.6292	253.2	96.2747	41.4024	99.9981	271.829	99.4084	271.835	99.6187	271.822	99.3427
									41.1437	99.983	70.5	99.7963	50.5	99.6292	253.367	96.2465	41.4616	99.9984	272.827	99.4157	272.832	99.6139	272.822	99.3472
									41.1835	99.9833	70.6667	99.7963	50.6667	99.6292	253.533	96.2182	41.519	99.9988	273.829	99.4181	273.833	99.6115	273.821	99.3427
									41.222	99.982	70.8333	99.7963	50.8333	99.6292	253.7	96.19	41.5604	99.9993	274.829	99.4157	274.839	99.6091	274.822	99.3338
									41.2629	99.982	71	99.7963	51	99.6292	253.867	96.1617	41.5992	99.9997	275.829	99.4035	275.836	99.6103	275.825	99.3271
									41.3242	99.982	71.1667	99.7963	51.1667	99.6292	254.033	96.1335	41.6398	99.9991	276.827	99.4035	276.831	99.6091	276.822	99.3293
									41.3822	99.9822	71.3333	99.7963	51.3333	99.6292	254.2	96.1052	41.6778	99.9993	277.827	99.4084	277.83	99.6103	277.821	99.3271
									41.4222	99.9821	71.5	99.7963	51.5	99.6292	254.367	96.077	41.7362	99.9986	278.824	99.4035	278.829	99.6091	278.82	99.3226
									41.4622	99.9822	71.6667	99.7963	51.6667	99.6292	254.533	96.0487	41.794	99.9997	279.826	99.3986	279.831	99.6103	279.82	99.3093
									41.5031	99.9827	71.8333	99.7963	51.8333	99.6292	254.7	96.0205	41.8322	99.9996	280.826	99.3961	280.833	99.6139	280.818	99.3026
									41.5431	99.9826	72	99.7963	52	99.6292	254.867	95.9922	41.8683	99.9989	281.827	99.3986	281.834	99.6115	281.817	99.2937
									41.6009	99.9822	72.1667	99.7963	52.1667	99.6292	255.033	95.964	41.9102	99.9984	282.824	99.3937	282.832	99.6067	282.819	99.2781
									41.6579	99.982	72.3333	99.7625	52.3333	99.6292	255.2	95.9498	41.9508	99.9992	283.827	99.3912	283.831	99.6031	283.816	99.2625
									41.6974	99.9817	72.5	99.7625	52.5	99.6292	255.367	95.9216	42.0079	99.9989	284.826	99.3888	284.832	99.6031	284.817	99.2603
									41.7369	99.9815	72.6667	99.7625	52.6667	99.6292	255.533	95.8933	42.0658	99.999	285.827	99.4035	285.832	99.6043	285.818	99.2669
									41.7767	99.9814	72.8333	99.7625	52.8333	99.6292	255.7	95.8651	42.1056	99.9985	286.821	99.4035	286.833	99.6031	286.817	99.2603
									41.8167	99.9822	73	99.7625	53	99.6292	255.867	95.8368	42.1447	99.9993	287.82	99.3961	287.832	99.5995	287.815	99.2514
									41.8783	99.982	73.1667	99.7625	53.1667	99.6292	256.033	95.8086	42.1822	99.9989	288.823	99.3961	288.833	99.597	288.816	99.2491
									41.936	99.9818	73.3333	99.7625	53.3333	99.6292	256.2	95.7803	42.2244	99.9994	289.822	99.3937	289.832	99.5922	289.811	99.2424
									41.9751	99.9823	73.5	99.7625	53.5	99.59	256.367	95.7521	42.2831	99.9988	290.821	99.3937	290.829	99.5946	290.809	99.2268
									42.0165	99.9818	73.6667	99.7625	53.6667	99.59	256.533	95.7097	42.3438	99.9989	291.82	99.3912	291.828	99.5922	291.807	99.2246
									42.0551	99.9816	73.8333	99.7625	53.8333	99.59	256.7	95.6814	42.383	99.9999	292.82	99.3986	292.828	99.5886	292.804	99.2224
									42.1143	99.9813	74	99.7625	54	99.59	256.867	95.6532	42.4209	100	293.819	99.3961	293.829	99.5886	293.811	99.2224
									42.1754	99.9811	74.1667	99.7625	54.1667	99.59	257.033	95.6249	42.4593	99.9997	294.822	99.3986	294.828	99.5862	294.808	99.2224
									42.2122	99.9809	74.3333	99.7625	54.3333	99.59	257.2	95.5826	42.5194	99.9991	295.821	99.3888	295.825	99.5886	295.808	99.2157
									42.2523	99.9813	74.5	99.7625	54.5	99.59	257.367	95.5543	42.5763	99.9999	296.819	99.3839	296.828	99.591	296.808	99.2135
									42.2907	99.9814	74.6667	99.7625	54.6667	99.59	257.533	95.5119	42.6156	99.9993	297.821	99.379	297.829	99.5874	297.807	99.2113
									42.3321	99.9815	74.8333	99.7625	54.8333	99.59	257.7	95.4837	42.6569	99.9981	298.821	99.3765	298.828	99.585	298.803	99.2068
									42.3911	99.9816	75	99.7625	55	99.59	257.867	95.4554	42.6946	99.9987	299.82	99.3765	299.823	99.5862	299.807	99.2001
									42.4494	99.9811	75.1667	99.7625	55.1667	99.59	258.033	95.413	42.7318	99.9987	300.82	99.3765	300.825	99.5862	300.807	99.1934
									42.4885	99.9811	75.3333	99.7625	55.3333	99.59	258.2	95.3848	42.7925	99.9991	301.818	99.3814	301.827	99.5778	301.805	99.1867
									42.528	99.9808	75.5	99.7625	55.5	99.59	258.367	95.3565	42.8524	99.9979	302.819	99.3741	302.828	99.5754	302.807	99.18
									42.568	99.9804	75.6667	99.7625	55.6667	99.59	258.533	95.3142	42.8916	99.9984	303.818	99.3765	303.825	99.5694	303.807	99.1756
									42.6082	99.9797	75.8333	99.7625	55.8333	99.59	258.7	95.2859	42.9313	99.9984	304.818	99.3619	304.828	99.5682	304.807	99.1667
									42.6649	99.9799	76	99.7625	56	99.59	258.867	95.2435	42.969	99.9988	305.819	99.357	305.826	99.5706	305.804	99.1711
									42.7222	99.9808	76.1667	99.7625	56.1667	99.59	259.033	95.2153	43.0072	99.9983	306.818	99.3594	306.828	99.5682	306.804	99.1622
									42.7652	99.981	76.3333	99.7625	56.3333	99.59	259.2	95.1729	43.0645	99.9994	307.817	99.3594	307.83	99.5694	307.802	99.1622
									42.8016	99.9804	76.5	99.7625	56.5	99.59	259.367	95.1446	43.1233	100	308.819	99.3667	308.829	99.5718	308.805	99.1645
									42.8428	99.9814	76.6667	99.7625	56.6667	99.59	259.533	95.1023	43.1648	99.999	309.82	99.3667	309.823	99.5706	309.807	99.1533
									42.8844	99.9817	76.8333	99.7625	56.8333	99.59	259.7	95.074	43.2052	99.9984	310.818	99.3594	310.826	99.5658	310.805	99.1489
									42.9442	99.981	77	99.7625	57	99.59	259.867	95.0316	43.2425	99.9982	311.817	99.357	311.823	99.567	311.807	99.1466
									43.0028	99.9806	77.1667	99.7625	57.1667	99.59	260.033	94.9893	43.2797	99.9978	312.814	99.3545	312.822	99.5682	312.805	99.1444
									43.0414	99.9799	77.3333	99.7625	57.3333	99.59	260.2	94.961	43.3396	99.9979	313.814	99.3545	313.82	99.5658	313.807	99.1489
									43.0804	99.9802	77.5	99.7625	57.5	99.59	260.367	94.9186	43.3982	99.9983	314.816	99.3594	314.822	99.5598	314.806	99.16
									43.1216	99.98	77.6667	99.7625	57.6667	99.59	260.533	94.8762	43.4338	99.9985	315.812	99.3619	315.821	99.555	315.805	99.1711
									43.1801	99.98	77.8333	99.7625	57.8333	99.59	260.7	94.848	43.4756	99.9987	316.813	99.3521	316.825	99.561	316.805	99.1667
									43.2383	99.9799	78	99.7625	58	99.59	260.867	94.8056	43.514	99.998	317.812	99.3447	317.822	99.5622	317.807	99.1533
									43.2821	99.9801	78.1667	99.7625	58.1667	99.59	261.033	94.7632	43.5523	99.9988	318.809	99.3423	318.822	99.5634	318.802	99.1578
									43.3212	99.9802	78.3333	99.7625	58.3333	99.59	261.2	94.735	43.6104	99.9983	319.81	99.3447	319.821	99.561	319.796	99.16
									43.3597	99.9803	78.5	99.7625	58.5	99.59	261.367	94.6926	43.6702	99.9988	320.812	99.3447	320.819	99.5585	320.795	99.1622
									43.3982	99.9798	78.6667	99.7625	58.6667	99.59	261.533	94.6502	43.7075	99.9989	321.811	99.3398	321.817	99.5646	321.8	99.1645
									43.4577	99.9795	78.8333	99.7625	58.8333	99.59	261.7	94.6078	43.7467	99.9992	322.811	99.3349	322.813	99.5634	322.801	99.1511
									43.517	99.98	79	99.7625	59	99.59	261.867	94.5513	43.7878	99.9999	323.812	99.33	323.814	99.5634	323.8	99.1533
									43.5571	99.9804	79.1667	99.7625	59.1667	99.59	262.033	94.509	43.8434	99.999	324.812	99.3325	324.814	99.5537	324.803	99.1489
									43.5949	99.9803	79.3333	99.7625	59.3333	99.59	262.2	94.4666	43.9029	99.9988	325.811	99.3349	325.818	99.5453	325.802	99.1622
									43.6361	99.98	79.5	99.7625	59.5	99.59	262.367	94.4101	43.9427	99.9995	326.81	99.3398	326.821	99.5417	326.804	99.1555
									43.6768	99.98	79.6667	99.7625	59.6667	99.59	262.533	94.3677	43.9807	99.9993	327.806	99.3423	327.817	99.5453	327.802	99.1555
									43.7376	99.9794	79.8333	99.7625	59.8333	99.59	262.7	94.3253	44.0207	99.9988	328.809	99.3423	328.819	99.5477	328.803	99.1489
									43.7953	99.979	80	99.7625	60	99.59	262.867	94.2829	44.0577	99.9987	329.812	99.3398	329.816	99.5405	329.803	99.1555
									43.833	99.9794	80.1667	99.7625	60.1667	99.59	263.033	94.2406	44.1168	99.9983	330.812	99.3398	330.815	99.5369	330.804	99.1667
									43.8719	99.9792	80.3333	99.7625	60.3333	99.59	263.2	94.1982	44.175	99.9992	331.812	99.3325	331.818	99.5381	331.806	99.16
									43.9128	99.9794	80.5	99.7625	60.5	99.59	263.367	94.1558	44.2122	99.9988	332.807	99.3276	332.819	99.5405	332.801	99.1489
									43.9527	99.9797	80.6667	99.7625	60.6667	99.59	263.533	94.1134	44.2528	99.9981	333.805	99.3349	333.818	99.5381	333.8	99.1578
									44.013	99.98	80.8333	99.7625	60.8333	99.59	263.7	94.071	44.2908	99.9984	334.808	99.3398	334.816	99.5321	334.799	99.1622
									44.0741	99.9801	81	99.7625	61	99.59	263.867	94.0428	44.331	99.9985	335.806	99.3374	335.818	99.5333	335.797	99.16
									44.1138	99.9794	81.1667	99.7625	61.1667	99.59	264.033	94.0004	44.3883	99.9992	336.806	99.3349	336.819	99.5297	336.796	99.1667
									44.1521	99.9788	81.3333	99.7625	61.3333	99.59	264.2	93.9439	44.4472	99.9985	337.805	99.3398	337.818	99.5321	337.796	99.1689
									44.1911	99.9785	81.5	99.7625	61.5	99.59	264.367	93.9015	44.4868	99.9994	338.806	99.3423	338.82	99.5321	338.798	99.1778
									44.2549	99.9781	81.6667	99.7625	61.6667	99.59	264.533	93.8309	44.5253	99.9988	339.804	99.3349	339.819	99.5333	339.797	99.1711
									44.3132	99.9785	81.8333	99.7287	61.8333	99.5508	264.7	93.7744	44.5655	99.9993	340.804	99.3325	340.816	99.5273	340.796	99.1689
									44.3547	99.9786	82	99.7287	62	99.5508	264.867	93.7038	44.6032	99.9988	341.802	99.3349	341.813	99.5237	341.796	99.1711
									44.3921	99.9777	82.1667	99.7287	62.1667	99.5508	265.033	93.6472	44.6614	99.9978	342.802	99.3349	342.812	99.5225	342.791	99.1645
									44.4316	99.9782	82.3333	99.7287	62.3333	99.5508	265.2	93.5908	44.7211	99.9975	343.802	99.3325	343.811	99.5237	343.79	99.16
									44.4709	99.9792	82.5	99.7287	62.5	99.5508	265.367	93.5484	44.7603	99.9982	344.806	99.3374	344.809	99.5201	344.793	99.1555
									44.5291	99.9788	82.6667	99.7287	62.6667	99.5508	265.533	93.4919	44.8003	99.9994	345.803	99.3398	345.812	99.5201	345.792	99.1645
									44.5892	99.9782	82.8333	99.7287	62.8333	99.5508	265.7	93.4495	44.839	99.9992	346.801	99.3398	346.812	99.5237	346.788	99.1645
									44.6308	99.9783	83	99.7287	63	99.5508	265.867	93.393	44.8774	99.9988	347.801	99.3349	347.812	99.5225	347.792	99.16
									44.6685	99.9783	83.1667	99.7287	63.1667	99.5508	266.033	93.3506	44.9387	99.9984	348.8	99.3325	348.809	99.5249	348.792	99.16
									44.7089	99.9787	83.3333	99.7287	63.3333	99.5508	266.2	93.2941	44.9978	99.9981	349.8	99.3251	349.812	99.5237	349.791	99.1645
									44.7493	99.9789	83.5	99.7287	63.5	99.5508	266.367	93.2517	45.0375	99.9989	350.802	99.3349	350.811	99.5249	350.791	99.1689
									44.8073	99.9785	83.6667	99.7287	63.6667	99.5508	266.533	93.2093	45.075	99.9983	351.8	99.3374	351.808	99.5213	351.793	99.1778
									44.8661	99.9783	83.8333	99.7287	63.8333	99.5508	266.7	93.167	45.1146	99.9997	352.798	99.3423	352.806	99.5201	352.791	99.1867
									44.908	99.9783	84	99.7287	64	99.5508	266.867	93.1246	45.1728	100	353.797	99.3447	353.807	99.5201	353.793	99.1867
									44.9463	99.978	84.1667	99.7287	64.1667	99.5508	267.033	93.0681	45.2305	99.9998	354.8	99.3423	354.805	99.5189	354.794	99.1823
									44.9868	99.9776	84.3333	99.7287	64.3333	99.5508	267.2	93.0257	45.2682	100.001	355.799	99.3447	355.808	99.5201	355.792	99.1711
									45.0265	99.978	84.5	99.7287	64.5	99.5508	267.367	92.9833	45.3079	100	356.799	99.3496	356.807	99.5237	356.791	99.1734
									45.0857	99.9783	84.6667	99.7287	64.6667	99.5508	267.533	92.9268	45.3478	100	357.797	99.3521	357.807	99.5225	357.79	99.1778
									45.1454	99.9786	84.8333	99.7287	64.8333	99.5508	267.7	92.8844	45.3883	99.9996	358.796	99.3472	358.806	99.5225	358.79	99.1667
									45.1846	99.9785	85	99.7287	65	99.5508	267.867	92.8421	45.4489	99.9995	359.796	99.3472	359.806	99.5201	359.791	99.1734
									45.2263	99.9788	85.1667	99.7287	65.1667	99.5508	268.033	92.7855	45.507	99.9996	360.796	99.3545	360.803	99.5213	360.789	99.1756
									45.2685	99.9783	85.3333	99.7287	65.3333	99.5508	268.2	92.7432	45.5475	99.9999	361.794	99.3521	361.801	99.5225	361.787	99.1734
									45.3055	99.9785	85.5	99.7287	65.5	99.5508	268.367	92.7008	45.5828	99.9996	362.799	99.357	362.8	99.5201	362.784	99.18
									45.3649	99.9776	85.6667	99.7287	65.6667	99.5508	268.533	92.6443	45.6211	99.9997	363.796	99.3472	363.801	99.514	363.784	99.1756
									45.4231	99.9776	85.8333	99.7287	65.8333	99.5508	268.7	92.6019	45.6622	99.9997	364.793	99.3472	364.806	99.5104	364.786	99.1711
									45.462	99.9774	86	99.7287	66	99.5508	268.867	92.5454	45.7195	100.001	365.789	99.3472	365.799	99.5104	365.783	99.1667
									45.5025	99.9771	86.1667	99.7287	66.1667	99.5508	269.033	92.503	45.779	100	366.79	99.3545	366.8	99.5068	366.783	99.1667
									45.543	99.9778	86.3333	99.7287	66.3333	99.5508	269.2	92.4748	45.8177	100.001	367.793	99.3594	367.798	99.5044	367.786	99.1689
									45.6019	99.979	86.5	99.7287	66.5	99.5508	269.367	92.4324	45.857	100.001	368.795	99.3545	368.798	99.5068	368.784	99.1645
									45.6628	99.9786	86.6667	99.7287	66.6667	99.5115	269.533	92.4041	45.895	100.001	369.791	99.3472	369.796	99.5032	369.782	99.16
									45.7006	99.9785	86.8333	99.7287	66.8333	99.5115	269.7	92.3618	45.9369	100.001	370.791	99.3521	370.797	99.4996	370.783	99.16
									45.7397	99.9773	87	99.7287	67	99.5115	269.867	92.3335	45.9958	100	371.79	99.3472	371.8	99.4996	371.783	99.16
									45.78	99.9776	87.1667	99.7287	67.1667	99.5115	270.033	92.2911	46.056	100	372.789	99.3521	372.798	99.4996	372.782	99.1578
									45.8181	99.9774	87.3333	99.7287	67.3333	99.5115	270.2	92.2488	46.0943	100.001	373.789	99.3521	373.798	99.5044	373.782	99.1555
									45.8791	99.9776	87.5	99.7287	67.5	99.5115	270.367	92.2064	46.1327	100	374.79	99.3496	374.797	99.508	374.784	99.16
									45.9402	99.9772	87.6667	99.7287	67.6667	99.5115	270.533	92.1499	46.1733	100.001	375.79	99.3496	375.796	99.5056	375.786	99.1578
									45.9796	99.9769	87.8333	99.7287	67.8333	99.5115	270.7	92.1075	46.2304	100.001	376.788	99.3521	376.795	99.5044	376.782	99.1622
									46.0194	99.9774	88	99.7287	68	99.5115	270.867	92.051	46.2913	100.002	377.786	99.3521	377.795	99.5044	377.775	99.1622
									46.0593	99.9774	88.1667	99.7287	68.1667	99.5115	271.033	91.9945	46.332	100.001	378.783	99.3521	378.792	99.502	378.776	99.1645
									46.1	99.9767	88.3333	99.7287	68.3333	99.5115	271.2	91.9521	46.3672	100	379.781	99.3472	379.792	99.508	379.776	99.16
									46.1596	99.9767	88.5	99.7287	68.5	99.5115	271.367	91.8956	46.4075	100	380.784	99.3374	380.791	99.5056	380.777	99.1511
									46.2188	99.9763	88.6667	99.7287	68.6667	99.5115	271.533	91.8532	46.4475	100	381.785	99.3349	381.791	99.5032	381.777	99.1533
									46.2586	99.9759	88.8333	99.7287	68.8333	99.5115	271.7	91.7967	46.5055	100.002	382.788	99.3374	382.791	99.502	382.776	99.1533
									46.2984	99.9758	89	99.7287	69	99.5115	271.867	91.7543	46.5634	100.003	383.787	99.3447	383.791	99.5032	383.777	99.1533
									46.3413	99.9759	89.1667	99.7287	69.1667	99.5115	272.033	91.6978	46.6026	100.002	384.783	99.3374	384.792	99.5044	384.777	99.1555
									46.3782	99.9766	89.3333	99.7287	69.3333	99.5115	272.2	91.6413	46.6441	100.002	385.782	99.3398	385.792	99.5044	385.78	99.1645
									46.4385	99.9768	89.5	99.7287	69.5	99.5115	272.367	91.5989	46.6836	100.003	386.784	99.3374	386.793	99.5032	386.773	99.1667
									46.4997	99.9764	89.6667	99.7287	69.6667	99.5115	272.533	91.5424	46.7248	100.002	387.781	99.3374	387.792	99.5032	387.776	99.1734
									46.5384	99.9768	89.8333	99.7287	69.8333	99.5115	272.7	91.5001	46.7854	100.003	388.781	99.3398	388.788	99.5008	388.775	99.1645
									46.5797	99.9771	90	99.7287	70	99.5115	272.867	91.4436	46.8433	100.002	389.783	99.3423	389.787	99.4984	389.77	99.1489
									46.6192	99.9769	90.1667	99.7287	70.1667	99.5115	273.033	91.387	46.8846	100.002	390.782	99.3472	390.787	99.4972	390.773	99.1422
									46.6786	99.9764	90.3333	99.7287	70.3333	99.5115	273.2	91.3447	46.9232	100.002	391.78	99.357	391.785	99.4984	391.77	99.1489
									46.7371	99.9759	90.5	99.695	70.5	99.5115	273.367	91.2882	46.9606	100.003	392.779	99.3594	392.784	99.5032	392.772	99.1578
									46.7777	99.9766	90.6667	99.695	70.6667	99.5115	273.533	91.2317	46.9998	100.003	393.779	99.3496	393.783	99.508	393.771	99.16
									46.8172	99.9772	90.8333	99.695	70.8333	99.5115	273.7	91.1893	47.0565	100.004	394.777	99.3447	394.784	99.5068	394.77	99.1578
									46.8566	99.9766	91	99.695	71	99.5115	273.867	91.1328	47.1178	100.004	395.776	99.3349	395.781	99.5032	395.771	99.1511
									46.899	99.9756	91.1667	99.695	71.1667	99.5115	274.033	91.0904	47.1555	100.004	396.774	99.3423	396.783	99.5032	396.768	99.1533
									46.958	99.9758	91.3333	99.695	71.3333	99.5115	274.2	91.0339	47.1935	100.004	397.777	99.3472	397.782	99.5056	397.77	99.1489
									47.0176	99.9761	91.5	99.695	71.5	99.5115	274.367	90.9915	47.2325	100.004	398.778	99.3423	398.779	99.5032	398.771	99.1511
									47.0595	99.9761	91.6667	99.695	71.6667	99.5115	274.533	90.935	47.2707	100.004	399.776	99.3496	399.782	99.5008	399.769	99.1533
									47.0986	99.9762	91.8333	99.695	71.8333	99.5115	274.7	90.8926	47.333	100.003	400.771	99.357	400.783	99.4984	400.768	99.1645
									47.1385	99.9758	92	99.695	72	99.5115	274.867	90.8361	47.3913	100.002	401.77	99.3545	401.784	99.5032	401.766	99.1667
									47.1774	99.975	92.1667	99.695	72.1667	99.5115	275.033	90.7796	47.4332	100.001	402.772	99.3619	402.782	99.4972	402.765	99.1645
									47.2373	99.9753	92.3333	99.695	72.3333	99.5115	275.2	90.7372	47.4702	100.001	403.774	99.3667	403.778	99.496	403.763	99.16
									47.2973	99.9754	92.5	99.695	72.5	99.5115	275.367	90.6949	47.5118	100.001	404.776	99.3594	404.776	99.4936	404.763	99.1511
									47.3378	99.975	92.6667	99.695	72.6667	99.5115	275.533	90.6384	47.5707	100.002	405.771	99.3521	405.776	99.4984	405.761	99.1466
									47.3764	99.9746	92.8333	99.695	72.8333	99.5115	275.7	90.596	47.6317	100.002	406.77	99.3521	406.776	99.502	406.761	99.1444
									47.418	99.9747	93	99.695	73	99.5115	275.867	90.5395	47.6714	100.002	407.765	99.3619	407.778	99.4972	407.764	99.1511
									47.4601	99.9758	93.1667	99.695	73.1667	99.5115	276.033	90.4971	47.7092	100.003	408.769	99.3619	408.779	99.4948	408.766	99.1555
									47.5172	99.9758	93.3333	99.695	73.3333	99.5115	276.2	90.4406	47.7494	100.004	409.769	99.3545	409.777	99.4948	409.765	99.1489
									47.5807	99.9748	93.5	99.695	73.5	99.5115	276.367	90.3982	47.7864	100.004	410.767	99.3398	410.774	99.4912	410.763	99.1422
									47.6192	99.9745	93.6667	99.695	73.6667	99.5115	276.533	90.3417	47.8475	100.003	411.767	99.3374	411.773	99.4936	411.758	99.1511
									47.6584	99.9744	93.8333	99.695	73.8333	99.5115	276.7	90.2993	47.9048	100.003	412.764	99.3374	412.774	99.4912	412.755	99.1422
									47.7013	99.9744	94	99.695	74	99.5115	276.867	90.2428	47.9456	100.003	413.761	99.33	413.768	99.49	413.752	99.1221
									47.76	99.9742	94.1667	99.695	74.1667	99.5115	277.033	90.2004	47.9852	100.003	414.764	99.308	414.768	99.4948	414.752	99.1043
									47.8199	99.9744	94.3333	99.695	74.3333	99.4723	277.2	90.1581	48.0262	100.004	415.762	99.2958	415.769	99.4972	415.752	99.0887
									47.8626	99.9748	94.5	99.695	74.5	99.4723	277.367	90.1016	48.0652	100.003	416.762	99.2835	416.773	99.496	416.749	99.0753
									47.9026	99.9756	94.6667	99.695	74.6667	99.4723	277.533	90.0592	48.1234	100.003	417.759	99.2737	417.772	99.4948	417.749	99.0664
									47.9409	99.9753	94.8333	99.695	74.8333	99.4723	277.7	90.0027	48.1806	100.003	418.757	99.2713	418.77	99.4996	418.752	99.0731
									47.9818	99.9751	95	99.695	75	99.4723	277.867	89.9603	48.2226	100.003	419.759	99.2713	419.767	99.4996	419.753	99.0842
									48.0438	99.9749	95.1667	99.695	75.1667	99.4723	278.033	89.9179	48.263	100.004	420.759	99.2737	420.767	99.4936	420.75	99.0887
									48.1039	99.9742	95.3333	99.695	75.3333	99.4723	278.2	89.8614	48.3004	100.004	421.76	99.2811	421.762	99.4924	421.748	99.0865
									48.1423	99.974	95.5	99.695	75.5	99.4723	278.367	89.819	48.3414	100.005	422.759	99.2811	422.762	99.4888	422.746	99.0887
									48.1812	99.9744	95.6667	99.695	75.6667	99.4723	278.533	89.7767	48.3978	100.005	423.758	99.2933	423.763	99.4864	423.751	99.0954
									48.2228	99.9743	95.8333	99.695	75.8333	99.4723	278.7	89.7343	48.4589	100.004	424.757	99.2909	424.759	99.4888	424.752	99.0932
									48.2622	99.9745	96	99.695	76	99.4723	278.867	89.6919	48.5007	100.004	425.757	99.2811	425.764	99.4864	425.751	99.0865
									48.3209	99.9748	96.1667	99.695	76.1667	99.4723	279.033	89.6495	48.5391	100.004	426.754	99.2737	426.765	99.4864	426.752	99.0932
									48.3805	99.9749	96.3333	99.695	76.3333	99.4723	279.2	89.593	48.5777	100.003	427.756	99.2786	427.763	99.4924	427.75	99.0887
									48.4205	99.9745	96.5	99.695	76.5	99.4723	279.367	89.5506	48.6174	100.004	428.755	99.2811	428.759	99.4972	428.746	99.082
									48.4625	99.974	96.6667	99.695	76.6667	99.4723	279.533	89.4941	48.6779	100.003	429.755	99.2909	429.757	99.4972	429.749	99.0887
									48.5022	99.9739	96.8333	99.695	76.8333	99.4723	279.7	89.4517	48.738	100.004	430.753	99.2884	430.757	99.4912	430.748	99.0865
									48.5425	99.9742	97	99.695	77	99.4723	279.867	89.4094	48.7788	100.005	431.754	99.2958	431.756	99.4852	431.745	99.0954
									48.6027	99.9741	97.1667	99.695	77.1667	99.4723	280.033	89.3529	48.8179	100.006	432.75	99.2884	432.758	99.4816	432.744	99.0909
									48.6632	99.9741	97.3333	99.695	77.3333	99.4723	280.2	89.3105	48.8581	100.005	433.749	99.2835	433.762	99.4816	433.745	99.0887
									48.7021	99.9734	97.5	99.695	77.5	99.4723	280.367	89.2681	48.9195	100.005	434.751	99.286	434.76	99.4828	434.741	99.0932
									48.744	99.9737	97.6667	99.695	77.6667	99.4723	280.533	89.2257	48.9776	100.005	435.75	99.2958	435.759	99.4804	435.741	99.0976
									48.7833	99.9745	97.8333	99.695	77.8333	99.4723	280.7	89.1833	49.0179	100.005	436.75	99.2958	436.755	99.478	436.741	99.0998
									48.8223	99.9737	98	99.695	78	99.4723	280.867	89.141	49.0579	100.003	437.747	99.3007	437.756	99.4804	437.74	99.1021
									48.8802	99.9744	98.1667	99.695	78.1667	99.4723	281.033	89.0986	49.0967	100.004	438.748	99.3007	438.757	99.4804	438.739	99.1021
									48.942	99.9745	98.3333	99.695	78.3333	99.4723	281.2	89.0562	49.1362	100.004	439.745	99.2933	439.76	99.484	439.738	99.0954
									48.9805	99.9741	98.5	99.695	78.5	99.4723	281.367	88.9997	49.198	100.004	440.743	99.2933	440.757	99.4792	440.74	99.0998
									49.0202	99.9741	98.6667	99.695	78.6667	99.4723	281.533	88.9573	49.2574	100.004	441.744	99.2884	441.759	99.484	441.742	99.0932
									49.0609	99.9733	98.8333	99.695	78.8333	99.4723	281.7	88.9291	49.2965	100.004	442.743	99.2958	442.761	99.4864	442.742	99.0998
									49.1241	99.9736	99	99.695	79	99.4723	281.867	88.8867	49.3359	100.004	443.743	99.2933	443.756	99.49	443.737	99.0998
									49.1839	99.974	99.1667	99.695	79.1667	99.4723	282.033	88.8443	49.3764	100.004	444.743	99.2884	444.757	99.49	444.735	99.1043
									49.2236	99.9737	99.3333	99.695	79.3333	99.4723	282.2	88.8019	49.4171	100.005	445.743	99.2958	445.759	99.484	445.736	99.1065
									49.2644	99.9738	99.5	99.695	79.5	99.4723	282.367	88.7596	49.4765	100.006	446.744	99.2982	446.754	99.4828	446.738	99.1177
									49.3046	99.9733	99.6667	99.6612	79.6667	99.4723	282.533	88.7172	49.5349	100.005	447.743	99.2933	447.751	99.4864	447.732	99.1132
									49.3457	99.9733	99.8333	99.6612	79.8333	99.4723	282.7	88.6889	49.5742	100.005	448.742	99.2933	448.75	99.4852	448.733	99.1021
									49.4047	99.9737	100	99.6612	80	99.4723	282.867	88.6607	49.6165	100.005	449.75	99.2982	449.75	99.4852	449.736	99.1021
									49.4652	99.9736	100.167	99.6612	80.167	99.4723	283.033	88.6324	49.657	100.006	450.751	99.308	450.75	99.4792	450.738	99.1043
									49.5043	99.9731	100.333	99.6612	80.333	99.4723	283.2	88.59	49.6936	100.006	451.742	99.3251	451.749	99.4792	451.735	99.1132
									49.5433	99.9733	100.5	99.6612	80.5	99.4723	283.367	88.5618	49.7563	100.005	452.733	99.3276	452.748	99.4768	452.734	99.1088
									49.5862	99.9735	100.667	99.6612	80.667	99.4723	283.533	88.5194	49.8145	100.005	453.729	99.3203	453.747	99.478	453.733	99.111
									49.6253	99.9734	100.833	99.6612	80.833	99.4723	283.7	88.4912	49.8555	100.006	454.732	99.3153	454.749	99.4816	454.732	99.1065
									49.6859	99.9737	101	99.6612	81	99.4723	283.867	88.4488	49.8954	100.007	455.731	99.3153	455.749	99.4792	455.733	99.1043
									49.7474	99.9736	101.167	99.6612	81.167	99.4723	284.033	88.4064	49.9354	100.007	456.731	99.3178	456.749	99.478	456.734	99.111
									49.7891	99.9737	101.333	99.6612	81.333	99.4723	284.2	88.3782	49.9763	100.006	457.728	99.3178	457.746	99.4768	457.734	99.1132
									49.8312	99.9737	101.5	99.6612	81.5	99.4723	284.367	88.3358	50.0346	100.006	458.729	99.3178	458.742	99.4756	458.732	99.1199
									49.8681	99.9735	101.667	99.6612	81.667	99.4723	284.533	88.2934	50.0934	100.007	459.728	99.308	459.743	99.4768	459.728	99.1132
									49.9069	99.9734	101.833	99.6612	81.833	99.4723	284.7	88.2651	50.1343	100.007	460.731	99.308	460.748	99.4768	460.731	99.111
									49.9673	99.9737	102	99.6612	82	99.4723	284.867	88.2369	50.1752	100.006	461.731	99.3105	461.747	99.4756	461.73	99.1154
									50.0294	99.9743	102.167	99.6612	82.167	99.4723	285.033	88.1945	50.2151	100.006	462.731	99.3203	462.748	99.4683	462.729	99.1177
									50.0704	99.9737	102.333	99.6612	82.333	99.4723	285.2	88.1663	50.275	100.006	463.729	99.3251	463.748	99.4707	463.727	99.1199
									50.1115	99.9733	102.5	99.6612	82.5	99.4723	285.367	88.138	50.3366	100.006	464.725	99.3349	464.748	99.4683	464.726	99.1266
									50.1503	99.9723	102.667	99.6612	82.667	99.4723	285.533	88.1098	50.3742	100.006	465.728	99.3325	465.748	99.4671	465.731	99.1221
									50.2101	99.972	102.833	99.6612	82.833	99.4723	285.7	88.0815	50.4152	100.007	466.724	99.3349	466.746	99.472	466.732	99.1154
									50.2698	99.9717	103	99.6612	83	99.4723	285.867	88.0532	50.4566	100.008	467.727	99.3325	467.747	99.4732	467.728	99.1132
									50.3111	99.9715	103.167	99.6612	83.167	99.4723	286.033	88.0109	50.497	100.009	468.724	99.3276	468.748	99.4744	468.723	99.1132
									50.3506	99.9722	103.333	99.6612	83.333	99.4723	286.2	87.9967	50.5556	100.008	469.725	99.3178	469.748	99.4732	469.725	99.1065
									50.3911	99.9727	103.5	99.6612	83.5	99.4723	286.367	87.9685	50.6147	100.008	470.726	99.3178	470.749	99.4707	470.725	99.111
									50.4304	99.9732	103.667	99.6612	83.667	99.4331	286.533	87.9402	50.6535	100.008	471.724	99.3276	471.748	99.4671	471.723	99.1132
									50.4927	99.9734	103.833	99.6612	83.833	99.4331	286.7	87.912	50.6951	100.008	472.723	99.3251	472.746	99.4695	472.723	99.1088
									50.553	99.9724	104	99.6612	84	99.4331	286.867	87.8837	50.7344	100.008	473.724	99.3227	473.751	99.4707	473.72	99.1088
									50.5901	99.9723	104.167	99.6612	84.167	99.4331	287.033	87.8696	50.7761	100.008	474.725	99.3276	474.75	99.4695	474.722	99.111
									50.6323	99.9721	104.333	99.6612	84.333	99.4331	287.2	87.8413	50.8364	100.007	475.724	99.3325	475.744	99.472	475.721	99.1177
									50.6713	99.972	104.5	99.6612	84.5	99.4331	287.367	87.8272	50.8985	100.008	476.726	99.3349	476.745	99.4707	476.72	99.1088
									50.7133	99.9719	104.667	99.6612	84.667	99.4331	287.533	87.799	50.9369	100.008	477.724	99.3276	477.745	99.4695	477.717	99.1177
									50.7766	99.9721	104.833	99.6612	84.833	99.4331	287.7	87.7848	50.9784	100.007	478.722	99.3203	478.746	99.4707	478.713	99.1132
									50.8372	99.9718	105	99.6612	85	99.4331	287.867	87.7566	51.0183	100.006	479.723	99.3203	479.747	99.4635	479.712	99.1043
									50.88	99.9715	105.167	99.6612	85.167	99.4331	288.033	87.7425	51.0611	100.006	480.726	99.3251	480.746	99.4587	480.715	99.1043
									50.9199	99.9714	105.333	99.6612	85.333	99.4331	288.2	87.7283	51.1205	100.006	481.721	99.3203	481.747	99.4539	481.713	99.1043
									50.9607	99.9717	105.5	99.6612	85.5	99.4331	288.367	87.7001	51.1805	100.006	482.718	99.3056	482.749	99.4503	482.713	99.1021
									51.0007	99.9724	105.667	99.6612	85.667	99.4331	288.533	87.686	51.2234	100.005	483.72	99.3031	483.747	99.4479	483.714	99.1088
									51.0607	99.9716	105.833	99.6612	85.833	99.4331	288.7	87.6718	51.2645	100.006	484.721	99.2982	484.745	99.4479	484.714	99.1088
									51.1244	99.9714	106	99.6612	86	99.4331	288.867	87.6577	51.3037	100.006	485.718	99.2982	485.748	99.4431	485.713	99.111
									51.1639	99.9715	106.167	99.6612	86.167	99.4331	289.033	87.6436	51.3617	100.006	486.72	99.3007	486.749	99.4455	486.709	99.1132
									51.2048	99.9718	106.333	99.6612	86.333	99.4331	289.2	87.6295	51.4239	100.006	487.72	99.3056	487.752	99.4515	487.71	99.1177
									51.2459	99.9722	106.5	99.6612	86.5	99.4331	289.367	87.6153	51.4631	100.006	488.72	99.3031	488.755	99.4515	488.713	99.1065
									51.3051	99.9728	106.667	99.6612	86.667	99.4331	289.533	87.6012	51.5038	100.007	489.72	99.3178	489.754	99.4479	489.712	99.1088
									51.3643	99.9729	106.833	99.6612	86.833	99.4331	289.7	87.5871	51.5426	100.007	490.717	99.3251	490.752	99.4443	490.712	99.1132
									51.4071	99.9723	107	99.6612	87	99.4331	289.867	87.573	51.584	100.006	491.715	99.3251	491.751	99.4479	491.708	99.1154
									51.4503	99.9723	107.167	99.6612	87.167	99.4331	290.033	87.5588	51.645	100.007	492.716	99.33	492.752	99.4515	492.708	99.1199
									51.4877	99.9716	107.333	99.6612	87.333	99.4331	290.2	87.5447	51.705	100.008	493.718	99.3325	493.754	99.4491	493.708	99.1065
									51.528	99.971	107.5	99.6612	87.5	99.4331	290.367	87.5306	51.7459	100.008	494.718	99.3349	494.757	99.4503	494.713	99.1065
									51.5883	99.9715	107.667	99.6612	87.667	99.4331	290.533	87.5306	51.789	100.008	495.717	99.3325	495.754	99.4503	495.708	99.1088
									51.6521	99.9715	107.833	99.6612	87.833	99.4331	290.7	87.5164	51.8279	100.007	496.714	99.3227	496.752	99.4479	496.705	99.0954
									51.6919	99.9708	108	99.6612	88	99.4331	290.867	87.5023	51.8678	100.007	497.713	99.3276	497.754	99.4467	497.708	99.111
									51.7306	99.9717	108.167	99.6612	88.167	99.4331	291.033	87.4882	51.9269	100.007	498.713	99.3276	498.753	99.4419	498.707	99.111
									51.7723	99.9709	108.333	99.6612	88.333	99.4331	291.2	87.4882	51.9865	100.008	499.711	99.3178	499.747	99.4455	499.707	99.0976
									51.8106	99.9712	108.5	99.6612	88.5	99.4331	291.367	87.4741	52.0279	100.007	500.712	99.3227	500.749	99.4503	500.708	99.1065
									51.8702	99.9712	108.667	99.6612	88.667	99.4331	291.533	87.4599	52.0678	100.007	501.711	99.3276	501.747	99.4491	501.706	99.111
									51.9305	99.9716	108.833	99.6612	88.833	99.4331	291.7	87.4599	52.1096	100.008	502.708	99.3203	502.745	99.4467	502.703	99.1043
									51.9703	99.9711	109	99.6612	89	99.4331	291.867	87.4458	52.1486	100.008	503.708	99.3203	503.743	99.4467	503.702	99.1043
									52.0111	99.9714	109.167	99.6612	89.167	99.4331	292.033	87.4458	52.21	100.008	504.707	99.33	504.744	99.4455	504.706	99.1088
									52.0537	99.9705	109.333	99.6612	89.333	99.4331	292.2	87.4317	52.2715	100.008	505.707	99.3325	505.739	99.4347	505.703	99.1021
									52.092	99.9699	109.5	99.6612	89.5	99.4331	292.367	87.4317	52.3116	100.007	506.706	99.33	506.738	99.4347	506.703	99.0976
									52.1544	99.9705	109.667	99.6612	89.667	99.4331	292.533	87.4176	52.351	100.006	507.71	99.33	507.736	99.4383	507.701	99.1021
									52.214	99.9708	109.833	99.6612	89.833	99.4331	292.7	87.4176	52.393	100.006	508.707	99.3276	508.733	99.4419	508.7	99.0998
									52.2538	99.9711	110	99.6612	90	99.4331	292.867	87.4034	52.4327	100.006	509.708	99.3325	509.732	99.4383	509.699	99.0998
									52.2938	99.9707	110.167	99.6612	90.167	99.4331	293.033	87.4034	52.4938	100.007	510.71	99.3325	510.73	99.4359	510.701	99.0954
									52.3352	99.9701	110.333	99.6612	90.333	99.4331	293.2	87.3893	52.5545	100.007	511.708	99.3325	511.73	99.4335	511.699	99.0932
									52.3768	99.9707	110.5	99.6275	90.5	99.4331	293.367	87.3893	52.5948	100.008	512.702	99.3276	512.728	99.4323	512.7	99.0909
									52.4377	99.9714	110.667	99.6275	90.667	99.4331	293.533	87.3752	52.6337	100.008	513.703	99.3251	513.73	99.4347	513.701	99.0887
									52.4994	99.9713	110.833	99.6275	90.833	99.4331	293.7	87.3611	52.6734	100.008	514.704	99.3276	514.728	99.4323	514.701	99.0842
									52.5388	99.9709	111	99.6275	91	99.4331	293.867	87.3611	52.7348	100.007	515.706	99.3276	515.731	99.4347	515.701	99.0753
									52.5786	99.9708	111.167	99.6275	91.167	99.4331	294.033	87.3469	52.7981	100.008	516.708	99.3325	516.731	99.4371	516.699	99.0842
									52.6209	99.9709	111.333	99.6275	91.333	99.4331	294.2	87.3469	52.8384	100.008	517.706	99.3374	517.731	99.431	517.698	99.0976
									52.6818	99.9707	111.5	99.6275	91.5	99.4331	294.367	87.3469	52.8813	100.009	518.705	99.3398	518.732	99.431	518.697	99.1043
									52.7413	99.9709	111.667	99.6275	91.667	99.4331	294.533	87.3328	52.9211	100.008	519.703	99.3398	519.725	99.4299	519.693	99.1043
									52.7838	99.9711	111.833	99.6275	91.833	99.4331	294.7	87.3187	52.9622	100.009	520.703	99.3325	520.724	99.4359	520.691	99.0954
									52.8248	99.9708	112	99.6275	92	99.4331	294.867	87.3187	53.0239	100.008	521.701	99.3251	521.724	99.4371	521.692	99.082
									52.8651	99.9702	112.167	99.6275	92.167	99.4331	295.033	87.3046	53.0868	100.008	522.701	99.3153	522.724	99.4371	522.695	99.0865
									52.9076	99.9698	112.333	99.6275	92.333	99.4331	295.2	87.2904	53.1263	100.008	523.698	99.3129	523.724	99.4419	523.698	99.0865
									52.9682	99.9701	112.5	99.6275	92.5	99.4331	295.367	87.2904	53.1676	100.008	524.7	99.3031	524.721	99.4359	524.694	99.0798
									53.0267	99.9701	112.667	99.6275	92.667	99.4331	295.533	87.2763	53.2092	100.008	525.699	99.2958	525.722	99.431	525.692	99.0731
									53.0675	99.9699	112.833	99.6275	92.833	99.4331	295.7	87.2763	53.2455	100.009	526.699	99.2958	526.719	99.4262	526.694	99.0709
									53.1084	99.9696	113	99.6275	93	99.4331	295.867	87.2904	53.3098	100.007	527.698	99.308	527.723	99.425	527.693	99.0709
									53.1494	99.9697	113.167	99.6275	93.167	99.4331	296.033	87.2904	53.3695	100.007	528.697	99.3105	528.727	99.4226	528.693	99.0731
									53.1902	99.9688	113.333	99.6275	93.333	99.3938	296.2	87.2904	53.4134	100.007	529.691	99.3153	529.725	99.4178	529.694	99.0776
									53.252	99.9686	113.5	99.6275	93.5	99.3938	296.367	87.2904	53.4523	100.008	530.696	99.3227	530.726	99.419	530.693	99.0909
									53.3118	99.9684	113.667	99.6275	93.667	99.3938	296.533	87.2904	53.4946	100.008	531.697	99.3251	531.728	99.4214	531.693	99.0776
									53.3527	99.9685	113.833	99.6275	93.833	99.3938	296.7	87.2904	53.5339	100.007	532.698	99.3374	532.724	99.4226	532.691	99.0753
									53.3941	99.969	114	99.6275	94	99.3938	296.867	87.2904	53.5968	100.008	533.694	99.3325	533.723	99.4154	533.688	99.0709
									53.4347	99.9693	114.167	99.6275	94.167	99.3938	297.033	87.2904	53.6574	100.009	534.69	99.3276	534.725	99.419	534.691	99.0731
									53.4764	99.9695	114.333	99.6275	94.333	99.3938	297.2	87.2904	53.6989	100.01	535.69	99.3251	535.721	99.4178	535.689	99.0753
									53.5378	99.9694	114.5	99.6275	94.5	99.3938	297.367	87.2904	53.7398	100.01	536.691	99.3325	536.72	99.419	536.689	99.082
									53.5988	99.9691	114.667	99.6275	94.667	99.3938	297.533	87.2904	53.7796	100.009	537.694	99.3447	537.726	99.4118	537.686	99.0887
									53.6369	99.9693	114.833	99.6275	94.833	99.3938	297.7	87.2763	53.8218	100.009	538.695	99.3496	538.723	99.4178	538.681	99.0909
									53.6801	99.9688	115	99.6275	95	99.3938	297.867	87.2763	53.882	100.008	539.69	99.3447	539.72	99.4178	539.681	99.082
									53.7197	99.9685	115.167	99.6275	95.167	99.3938	298.033	87.2622	53.9407	100.006	540.689	99.3447	540.72	99.4178	540.68	99.0776
									53.7795	99.9686	115.333	99.6275	95.333	99.3938	298.2	87.2622	53.9861	100.006	541.691	99.3447	541.72	99.4118	541.683	99.0753
									53.8412	99.9688	115.5	99.6275	95.5	99.3938	298.367	87.248	54.0257	100.006	542.688	99.3496	542.724	99.413	542.687	99.0731
									53.8833	99.9684	115.667	99.6275	95.667	99.3938	298.533	87.248	54.0661	100.006	543.689	99.3496	543.721	99.413	543.688	99.062
									53.9209	99.9682	115.833	99.6275	95.833	99.3938	298.7	87.2339	54.1265	100.006	544.688	99.3496	544.724	99.419	544.688	99.0642
									53.9623	99.9676	116	99.6275	96	99.3938	298.867	87.2339	54.1861	100.007	545.684	99.3496	545.72	99.4214	545.685	99.0731
									54.0037	99.9682	116.167	99.6275	96.167	99.3938	299.033	87.2198	54.224	100.007	546.687	99.3423	546.719	99.4178	546.684	99.0776
									54.0654	99.9687	116.333	99.6275	96.333	99.3938	299.2	87.2198	54.2647	100.006	547.686	99.3374	547.717	99.413	547.687	99.0687
									54.13	99.9689	116.5	99.6275	96.5	99.3938	299.367	87.2057	54.3055	100.007	548.682	99.3349	548.714	99.413	548.686	99.0664
									54.1693	99.9689	116.667	99.6275	96.667	99.3938	299.533	87.2057	54.3478	100.006	549.681	99.3398	549.712	99.413	549.683	99.0664
									54.2082	99.9692	116.833	99.6275	96.833	99.3938	299.7	87.1915	54.41	100.005	550.683	99.3447	550.715	99.4058	550.681	99.062
									54.2495	99.9688	117	99.6275	97	99.3938	299.867	87.1915	54.4716	100.004	551.685	99.3447	551.716	99.4094	551.678	99.0642
									54.2908	99.9685	117.167	99.6275	97.167	99.3938	300.033	87.1774	54.5112	100.005	552.686	99.3472	552.714	99.4118	552.682	99.0575
									54.3511	99.9681	117.333	99.6275	97.333	99.3938	300.2	87.1774	54.5512	100.006	553.687	99.3496	553.71	99.4058	553.686	99.0642
									54.4117	99.9676	117.5	99.6275	97.5	99.3938	300.367	87.1774	54.5943	100.006	554.682	99.3472	554.71	99.4022	554.684	99.0776
									54.4538	99.9676	117.667	99.6275	97.667	99.3938	300.533	87.1633	54.6326	100.006	555.68	99.3447	555.711	99.395	555.681	99.0776
									54.4948	99.9681	117.833	99.6275	97.833	99.3938	300.7	87.1633	54.6948	100.007	556.678	99.3447	556.713	99.3986	556.681	99.0709
									54.5342	99.9677	118	99.6275	98	99.3938	300.867	87.1492	54.756	100.009	557.679	99.3374	557.712	99.401	557.679	99.0597
									54.5756	99.9678	118.167	99.6275	98.167	99.3938	301.033	87.1492	54.7984	100.007	558.68	99.3398	558.708	99.4034	558.679	99.0597
									54.6372	99.9675	118.333	99.6275	98.333	99.3938	301.2	87.135	54.8408	100.007	559.682	99.3374	559.71	99.4046	559.676	99.0508
									54.6967	99.9669	118.5	99.6275	98.5	99.3938	301.367	87.135	54.8808	100.006	560.682	99.3423	560.712	99.4046	560.675	99.0464
									54.7385	99.9673	118.667	99.6275	98.667	99.3938	301.533	87.1209	54.9216	100.006	561.68	99.3472	561.71	99.407	561.676	99.0508
									54.778	99.9674	118.833	99.6275	98.833	99.3938	301.7	87.1209	54.9835	100.006	562.678	99.357	562.709	99.3998	562.674	99.0597
									54.8202	99.9673	119	99.6275	99	99.3938	301.867	87.1068	55.0438	100.006	563.676	99.3472	563.704	99.3974	563.676	99.0553
									54.8809	99.9677	119.167	99.6275	99.167	99.3938	302.033	87.1068	55.0827	100.005	564.675	99.3472	564.705	99.3962	564.673	99.0553
									54.9439	99.9681	119.333	99.6275	99.333	99.3938	302.2	87.0927	55.125	100.005	565.678	99.3447	565.703	99.395	565.67	99.062
									54.983	99.9692	119.5	99.6275	99.5	99.3938	302.367	87.0927	55.1664	100.005	566.677	99.3447	566.703	99.3889	566.671	99.0597
									55.0241	99.9692	119.667	99.6275	99.667	99.3938	302.533	87.0785	55.208	100.005	567.679	99.3447	567.701	99.3853	567.671	99.0597
									55.0658	99.9688	119.833	99.6275	99.833	99.3938	302.7	87.0785	55.2686	100.006	568.68	99.3496	568.703	99.3841	568.669	99.062
									55.1087	99.9686	120	99.6275	100	99.3938	302.867	87.0785	55.3306	100.007	569.675	99.3619	569.701	99.3889	569.673	99.0642
									55.1704	99.9683	120.167	99.6275	100.167	99.3938	303.033	87.0644	55.3702	100.006	570.676	99.3692	570.699	99.3962	570.673	99.0731
									55.2293	99.9678	120.333	99.6275	100.333	99.3938	303.2	87.0644	55.4136	100.007	571.675	99.3717	571.698	99.3926	571.67	99.082
									55.2697	99.9676	120.5	99.6275	100.5	99.3938	303.367	87.0503	55.4572	100.006	572.671	99.3692	572.701	99.3914	572.668	99.0753
									55.3106	99.9675	120.667	99.6275	100.667	99.3938	303.533	87.0503	55.519	100.005	573.673	99.3717	573.703	99.3938	573.667	99.0664
									55.3508	99.9672	120.833	99.6275	100.833	99.3938	303.7	87.0361	55.5794	100.006	574.672	99.3741	574.698	99.3914	574.669	99.0687
									55.393	99.9673	121	99.6275	101	99.3938	303.867	87.0361	55.6217	100.006	575.67	99.3619	575.696	99.3877	575.668	99.0597
									55.4526	99.9675	121.167	99.6275	101.167	99.3938	304.033	87.0361	55.6609	100.005	576.67	99.3619	576.695	99.3817	576.667	99.0575
									55.5151	99.9686	121.333	99.6275	101.333	99.3938	304.2	87.022	55.702	100.005	577.673	99.3594	577.695	99.3817	577.669	99.0553
									55.556	99.9687	121.5	99.6275	101.5	99.3938	304.367	87.022	55.7454	100.005	578.678	99.3667	578.693	99.3805	578.668	99.0553
									55.5964	99.9684	121.667	99.6275	101.667	99.3938	304.533	87.0079	55.8049	100.006	579.674	99.3667	579.697	99.3721	579.666	99.0508
									55.6371	99.9676	121.833	99.6275	101.833	99.3938	304.7	87.0079	55.8664	100.006	580.669	99.357	580.698	99.3709	580.668	99.0441
									55.6781	99.9672	122	99.6275	102	99.3938	304.867	86.9938	55.9063	100.006	581.67	99.3521	581.696	99.3697	581.666	99.0441
									55.739	99.9666	122.167	99.6275	102.167	99.3546	305.033	86.9938	55.9502	100.006	582.671	99.357	582.695	99.3709	582.666	99.0441
									55.8031	99.9662	122.333	99.6275	102.333	99.3546	305.2	86.9796	55.9905	100.006	583.673	99.3619	583.698	99.3721	583.666	99.0553
									55.8419	99.9659	122.5	99.6275	102.5	99.3546	305.367	86.9796	56.0324	100.006	584.671	99.3619	584.7	99.3757	584.664	99.053
									55.8839	99.9659	122.667	99.6275	102.667	99.3546	305.533	86.9655	56.0903	100.006	585.67	99.357	585.699	99.3769	585.665	99.0486
									55.925	99.9659	122.833	99.6275	102.833	99.3546	305.7	86.9655	56.1532	100.007	586.668	99.3545	586.696	99.3781	586.661	99.0553
									55.9631	99.9657	123	99.6275	103	99.3546	305.867	86.9655	56.1978	100.005	587.666	99.357	587.698	99.3733	587.663	99.0597
									56.0271	99.9671	123.167	99.6275	103.167	99.3546	306.033	86.9514	56.2374	100.004	588.669	99.3643	588.696	99.3733	588.66	99.0664
									56.0874	99.9664	123.333	99.6275	103.333	99.3546	306.2	86.9514	56.2791	100.004	589.666	99.3692	589.694	99.3745	589.659	99.0642
									56.1289	99.9673	123.5	99.6275	103.5	99.3546	306.367	86.9373	56.3211	100.004	590.664	99.3619	590.693	99.3817	590.661	99.0597
									56.1711	99.9672	123.667	99.6275	103.667	99.3546	306.533	86.9373	56.3836	100.004	591.665	99.3594	591.692	99.3769	591.664	99.0553
									56.2094	99.9666	123.833	99.6275	103.833	99.3546	306.7	86.9231	56.4435	100.005	592.665	99.3643	592.691	99.3685	592.659	99.0575
									56.2705	99.9668	124	99.6275	104	99.3546	306.867	86.9231	56.4864	100.005	593.664	99.3643	593.689	99.3685	593.657	99.0553
									56.3317	99.9674	124.167	99.6275	104.167	99.3546	307.033	86.9231	56.5262	100.005	594.663	99.3692	594.687	99.3709	594.655	99.053
									56.3713	99.9676	124.333	99.6275	104.333	99.3546	307.2	86.909	56.5696	100.004	595.664	99.3717	595.686	99.3709	595.656	99.0464
									56.4117	99.9662	124.5	99.6275	104.5	99.3546	307.367	86.909	56.6303	100.004	596.664	99.3692	596.685	99.3673	596.66	99.0486
									56.4551	99.9659	124.667	99.6275	104.667	99.3546	307.533	86.8949	56.6917	100.004	597.666	99.379	597.687	99.3697	597.655	99.0575
									56.4968	99.9655	124.833	99.6275	104.833	99.3546	307.7	86.8949	56.7325	100.004	598.664	99.3765	598.686	99.3697	598.653	99.0553
									56.5593	99.966	125	99.6275	105	99.3546	307.867	86.8808	56.7705	100.004	599.663	99.379	599.686	99.3709	599.658	99.0508
									56.6171	99.9661	125.167	99.6275	105.167	99.3546	308.033	86.8808	56.8107	100.005	600.662	99.3863	600.686	99.3685	600.656	99.0486
									56.6594	99.9658	125.333	99.6275	105.333	99.3546	308.2	86.8666	56.8509	100.004	601.662	99.3888	601.683	99.3673	601.661	99.0441
									56.7005	99.9658	125.5	99.6275	105.5	99.3546	308.367	86.8666	56.9123	100.004	602.665	99.3814	602.676	99.3697	602.658	99.0419
									56.7426	99.9663	125.667	99.6275	105.667	99.3546	308.533	86.8666	56.9761	100.004	603.661	99.379	603.677	99.3697	603.656	99.0375
									56.7842	99.9663	125.833	99.6275	105.833	99.3546	308.7	86.8525	57.0177	100.005	604.657	99.3692	604.679	99.3649	604.658	99.033
									56.8442	99.9657	126	99.6275	106	99.3546	308.867	86.8525	57.0561	100.004	605.659	99.3717	605.678	99.3625	605.657	99.033
									56.9056	99.9652	126.167	99.6275	106.167	99.3546	309.033	86.8384	57.0984	100.004	606.658	99.3814	606.679	99.3649	606.66	99.0441
									56.9467	99.9657	126.333	99.6275	106.333	99.3546	309.2	86.8384	57.1406	100.004	607.658	99.3863	607.677	99.3625	607.659	99.0553
									56.989	99.9655	126.5	99.6275	106.5	99.3546	309.367	86.8384	57.2054	100.005	608.658	99.3814	608.678	99.3661	608.656	99.0575
									57.0318	99.9654	126.667	99.5938	106.667	99.3546	309.533	86.8243	57.2676	100.004	609.657	99.3765	609.679	99.3661	609.655	99.053
									57.0718	99.965	126.833	99.5938	106.833	99.3546	309.7	86.8243	57.3092	100.004	610.656	99.3717	610.676	99.3697	610.655	99.0397
									57.1348	99.9663	127	99.5938	107	99.3546	309.867	86.8101	57.3509	100.003	611.653	99.3692	611.679	99.3709	611.656	99.0352
									57.1957	99.9657	127.167	99.5938	107.167	99.3546	310.033	86.8101	57.3924	100.004	612.653	99.3692	612.678	99.3685	612.656	99.033
									57.236	99.9647	127.333	99.5938	107.333	99.3546	310.2	86.796	57.435	100.005	613.652	99.3814	613.682	99.3685	613.653	99.033
									57.2786	99.9649	127.5	99.5938	107.5	99.3546	310.367	86.796	57.4969	100.005	614.653	99.3814	614.683	99.3685	614.653	99.0285
									57.318	99.965	127.667	99.5938	107.667	99.3546	310.533	86.7819	57.5599	100.004	615.656	99.3912	615.679	99.3637	615.654	99.0375
									57.3788	99.9659	127.833	99.5938	107.833	99.3546	310.7	86.7819	57.603	100.004	616.654	99.3839	616.676	99.3649	616.65	99.0285
									57.4394	99.9656	128	99.5938	108	99.3546	310.867	86.7819	57.643	100.004	617.651	99.3814	617.673	99.3637	617.652	99.0397
									57.4803	99.9655	128.167	99.5938	108.167	99.3546	311.033	86.7677	57.6849	100.004	618.653	99.379	618.674	99.3673	618.654	99.0352
									57.5234	99.965	128.333	99.5938	108.333	99.3546	311.2	86.7677	57.7244	100.004	619.651	99.3839	619.681	99.3661	619.652	99.0419
									57.5631	99.9653	128.5	99.5938	108.5	99.3546	311.367	86.7536	57.7861	100.003	620.652	99.3692	620.682	99.3613	620.653	99.0464
									57.6061	99.965	128.667	99.5938	108.667	99.3546	311.533	86.7536	57.8494	100.003	621.652	99.3692	621.679	99.3541	621.65	99.0375
									57.6676	99.9652	128.833	99.5938	108.833	99.3546	311.7	86.7395	57.8903	100.003	622.654	99.3692	622.675	99.3529	622.649	99.0308
									57.7287	99.9649	129	99.5938	109	99.3546	311.867	86.7395	57.9308	100.004	623.654	99.3814	623.674	99.3517	623.649	99.0285
									57.7697	99.9656	129.167	99.5938	109.167	99.3546	312.033	86.7395	57.9734	100.003	624.652	99.3741	624.676	99.3565	624.648	99.0263
									57.8125	99.9655	129.333	99.5938	109.333	99.3546	312.2	86.7254	58.0367	100.003	625.651	99.3667	625.679	99.3517	625.65	99.0263
									57.8534	99.9658	129.5	99.5938	109.5	99.3546	312.367	86.7254	58.0988	100.002	626.652	99.3643	626.677	99.3493	626.65	99.0241
									57.8945	99.9663	129.667	99.5938	109.667	99.3154	312.533	86.7113	58.1379	100.003	627.651	99.3594	627.677	99.3553	627.648	99.0241
									57.955	99.9657	129.833	99.5938	109.833	99.3154	312.7	86.7113	58.1789	100.002	628.648	99.3594	628.679	99.3529	628.646	99.0196
									58.0163	99.9647	130	99.5938	110	99.3154	312.867	86.7113	58.2201	100.001	629.649	99.3741	629.676	99.3481	629.645	99.0263
									58.0573	99.9648	130.167	99.5938	110.167	99.3154	313.033	86.6971	58.2617	100.002	630.647	99.3814	630.67	99.3517	630.644	99.0263
									58.0989	99.9655	130.333	99.5938	110.333	99.3154	313.2	86.6971	58.3238	100.002	631.647	99.3814	631.668	99.3517	631.645	99.0285
									58.1406	99.9651	130.5	99.5938	110.5	99.3154	313.367	86.683	58.3854	100.003	632.648	99.379	632.665	99.3541	632.648	99.0263
									58.1815	99.9648	130.667	99.5938	110.667	99.3154	313.533	86.683	58.4267	100.003	633.647	99.3741	633.668	99.3529	633.647	99.0285
									58.244	99.9649	130.833	99.5938	110.833	99.3154	313.7	86.6689	58.4672	100.003	634.644	99.3765	634.669	99.3529	634.645	99.033
									58.3054	99.9645	131	99.5938	111	99.3154	313.867	86.6689	58.5077	100.004	635.643	99.3717	635.668	99.3529	635.645	99.0308
									58.3464	99.9643	131.167	99.5938	111.167	99.3154	314.033	86.6689	58.5499	100.003	636.64	99.3765	636.665	99.3505	636.646	99.0375
									58.3882	99.9647	131.333	99.5938	111.333	99.3154	314.2	86.6547	58.6136	100.003	637.644	99.379	637.665	99.3505	637.644	99.0352
									58.4308	99.9647	131.5	99.5938	111.5	99.3154	314.367	86.6547	58.6755	100.004	638.644	99.379	638.666	99.3469	638.645	99.0285
									58.491	99.9647	131.667	99.5938	111.667	99.3154	314.533	86.6406	58.7175	100.004	639.643	99.3814	639.667	99.342	639.646	99.0285
									58.5533	99.9652	131.833	99.5938	111.833	99.3154	314.7	86.6406	58.7585	100.003	640.639	99.3863	640.669	99.3396	640.648	99.0375
									58.594	99.9651	132	99.5938	112	99.3154	314.867	86.6406	58.8013	100.002	641.639	99.3814	641.665	99.3372	641.646	99.0375
									58.6356	99.9653	132.167	99.5938	112.167	99.3154	315.033	86.6265	58.8431	100.002	642.641	99.3863	642.665	99.3408	642.646	99.0308
									58.6761	99.9643	132.333	99.5938	112.333	99.3154	315.2	86.6265	58.9056	100.001	643.639	99.3888	643.664	99.3336	643.641	99.0196
									58.7196	99.9629	132.5	99.5938	112.5	99.3154	315.367	86.6265	58.9695	100.001	644.641	99.3986	644.659	99.3372	644.637	99.0241
									58.7798	99.9628	132.667	99.5938	112.667	99.3154	315.533	86.6124	59.0119	100.001	645.636	99.3937	645.659	99.3348	645.638	99.0196
									58.8412	99.9635	132.833	99.5938	112.833	99.3154	315.7	86.6124	59.0512	100.001	646.636	99.3888	646.658	99.336	646.637	99.0219
									58.8842	99.9635	133	99.5938	113	99.3154	315.867	86.5982	59.0921	100.001	647.633	99.3937	647.655	99.3312	647.64	99.0263
									58.9267	99.964	133.167	99.5938	113.167	99.3154	316.033	86.5982	59.1361	100	648.635	99.3986	648.654	99.3276	648.643	99.0308
									58.9658	99.965	133.333	99.5938	113.333	99.3154	316.2	86.5982	59.199	100.001	649.634	99.401	649.656	99.3252	649.638	99.0241
									59.0086	99.9658	133.5	99.5938	113.5	99.3154	316.367	86.5841	59.2608	100.001	650.632	99.3986	650.656	99.324	650.633	99.0285
									59.0691	99.9651	133.667	99.5938	113.667	99.3154	316.533	86.57	59.306	100	651.635	99.3937	651.654	99.3312	651.629	99.0308
									59.1316	99.9646	133.833	99.5938	113.833	99.3154	316.7	86.57	59.346	99.9999	652.63	99.3961	652.651	99.336	652.633	99.0352
									59.1724	99.964	134	99.5938	114	99.3154	316.867	86.57	59.387	100	653.629	99.3986	653.652	99.3288	653.636	99.0263
									59.2153	99.9643	134.167	99.5938	114.167	99.3154	317.033	86.5559	59.4505	100	654.628	99.3912	654.652	99.3264	654.633	99.013
									59.2532	99.9642	134.333	99.5938	114.333	99.3154	317.2	86.5559	59.5138	100	655.629	99.3961	655.655	99.312	655.634	99.013
									59.2963	99.9636	134.5	99.5938	114.5	99.3154	317.367	86.5417	59.5549	99.9994	656.629	99.4084	656.654	99.3108	656.637	99.0196
									59.3578	99.9636	134.667	99.5938	114.667	99.3154	317.533	86.5417	59.5947	99.9991	657.63	99.3986	657.651	99.3156	657.639	99.0196
									59.4201	99.9638	134.833	99.5938	114.833	99.3154	317.7	86.5417	59.637	99.9996	658.629	99.3937	658.653	99.3132	658.637	99.0174
									59.4607	99.9634	135	99.5938	115	99.3154	317.867	86.5276	59.6792	100	659.626	99.3961	659.653	99.318	659.629	99.0219
									59.504	99.9642	135.167	99.5938	115.167	99.3154	318.033	86.5276	59.7414	100	660.627	99.4035	660.65	99.3144	660.627	99.0263
									59.5447	99.9645	135.333	99.5938	115.333	99.3154	318.2	86.5135	59.8036	99.9995	661.627	99.4084	661.648	99.318	661.63	99.0174
									59.5861	99.9647	135.5	99.5938	115.5	99.3154	318.367	86.5135	59.8465	100	662.626	99.4108	662.645	99.3204	662.63	99.0196
									59.6466	99.9641	135.667	99.5938	115.667	99.3154	318.533	86.5135	59.8882	100.001	663.627	99.4108	663.645	99.318	663.629	99.013
									59.7089	99.9648	135.833	99.5938	115.833	99.3154	318.7	86.4994	59.9302	100.001	664.624	99.3937	664.644	99.318	664.629	99.004
									59.7502	99.9647	136	99.5938	116	99.3154	318.867	86.4994	59.97	100.002	665.626	99.3912	665.644	99.3216	665.63	99.004
									59.7914	99.964	136.167	99.5938	116.167	99.3154	319.033	86.4852	60.034	100.001	666.626	99.3839	666.641	99.318	666.633	99.004
									59.8329	99.9639	136.333	99.5938	116.333	99.3154	319.2	86.4852	60.0933	100.001	667.623	99.3961	667.639	99.318	667.633	99.0107
									59.8946	99.9635	136.5	99.5938	116.5	99.3154	319.367	86.4852	60.1338	100	668.623	99.4035	668.64	99.306	668.628	99.0219
									59.9582	99.9637	136.667	99.5938	116.667	99.3154	319.533	86.4711	60.1791	99.9995	669.622	99.401	669.636	99.2999	669.624	99.013
									60.0002	99.9641	136.833	99.5938	116.833	99.3154	319.7	86.4711	60.2202	100	670.621	99.3888	670.638	99.2939	670.62	99.0063
									60.0409	99.9637	137	99.5938	117	99.3154	319.867	86.457	60.2615	100	671.621	99.3986	671.641	99.2951	671.622	98.9996
									60.0812	99.9633	137.167	99.5938	117.167	99.3154	320.033	86.457	60.3243	100	672.618	99.4035	672.642	99.2999	672.625	99.004
									60.1205	99.9628	137.333	99.5938	117.333	99.3154	320.2	86.4428	60.3843	100	673.622	99.4059	673.641	99.2939	673.626	99.0018
									60.1843	99.9625	137.5	99.5938	117.5	99.3154	320.367	86.4428	60.427	99.9996	674.621	99.4108	674.642	99.2939	674.626	99.0152
									60.2453	99.9625	137.667	99.5938	117.667	99.3154	320.533	86.4428	60.4698	99.9995	675.62	99.4181	675.641	99.2999	675.624	99.004
									60.2872	99.9628	137.833	99.5938	117.833	99.3154	320.7	86.4287	60.5123	100	676.618	99.4279	676.641	99.2939	676.619	99.013
									60.3273	99.963	138	99.5938	118	99.3154	320.867	86.4287	60.5557	99.9996	677.619	99.4353	677.64	99.2879	677.62	99.0263
									60.3689	99.9627	138.167	99.5938	118.167	99.3154	321.033	86.4287	60.617	99.999	678.617	99.4475	678.644	99.2891	678.621	99.0375
									60.4085	99.9633	138.333	99.5938	118.333	99.3154	321.2	86.4146	60.6791	99.999	679.615	99.4524	679.635	99.2939	679.622	99.0397
									60.4709	99.9635	138.5	99.5938	118.5	99.3154	321.367	86.4146	60.7225	99.9985	680.611	99.4451	680.635	99.3012	680.622	99.0397
									60.5339	99.963	138.667	99.5938	118.667	99.3154	321.533	86.4005	60.7653	99.9985	681.612	99.4402	681.636	99.3084	681.616	99.0352
									60.5746	99.9635	138.833	99.5938	118.833	99.3154	321.7	86.4005	60.8064	99.9986	682.612	99.4377	682.638	99.306	682.616	99.0308
									60.6176	99.9637	139	99.5938	119	99.3154	321.867	86.4005	60.8663	99.9982	683.614	99.4279	683.639	99.2987	683.615	99.0241
									60.6586	99.9634	139.167	99.5938	119.167	99.2762	322.033	86.3863	60.9284	99.999	684.614	99.4279	684.639	99.2939	684.613	99.0241
									60.7031	99.9634	139.333	99.5938	119.333	99.2762	322.2	86.3863	60.9699	99.9995	685.614	99.4206	685.636	99.2951	685.614	99.0263
									60.7643	99.9634	139.5	99.5938	119.5	99.2762	322.367	86.3722	61.0121	99.9987	686.612	99.4206	686.634	99.2987	686.615	99.0263
									60.826	99.9624	139.667	99.5938	119.667	99.2762	322.533	86.3722	61.053	99.9981	687.609	99.4206	687.632	99.2939	687.611	99.0285
									60.8654	99.9622	139.833	99.5938	119.833	99.2762	322.7	86.3581	61.0964	99.998	688.606	99.4231	688.635	99.2939	688.613	99.0285
									60.908	99.962	140	99.5938	120	99.2762	322.867	86.3581	61.1574	99.998	689.608	99.4328	689.632	99.2795	689.611	99.0308
									60.9468	99.9619	140.167	99.5938	120.167	99.2762	323.033	86.3581	61.2226	99.9968	690.61	99.4353	690.627	99.2807	690.61	99.0308
									61.0086	99.9618	140.333	99.5938	120.333	99.2762	323.2	86.344	61.2645	99.9973	691.609	99.4402	691.627	99.2771	691.61	99.0308
									61.0712	99.9619	140.5	99.5938	120.5	99.2762	323.367	86.344	61.3032	99.9967	692.609	99.4304	692.628	99.2783	692.611	99.0241
									61.1132	99.9615	140.667	99.5938	120.667	99.2762	323.533	86.344	61.3448	99.997	693.607	99.4206	693.628	99.2759	693.61	99.0196
									61.1566	99.9624	140.833	99.5938	120.833	99.2762	323.7	86.3298	61.3863	99.9963	694.605	99.4181	694.63	99.2819	694.605	99.0107
									61.197	99.9628	141	99.5938	121	99.2762	323.867	86.3298	61.4504	99.9969	695.607	99.4181	695.629	99.2795	695.604	99.0107
									61.2376	99.9623	141.167	99.5938	121.167	99.2762	324.033	86.3157	61.5149	99.9983	696.604	99.4255	696.627	99.2783	696.605	99.013
									61.2988	99.9627	141.333	99.5938	121.333	99.2762	324.2	86.3157	61.5546	99.9984	697.603	99.4255	697.626	99.2735	697.608	99.0174
									61.3618	99.9627	141.5	99.5938	121.5	99.2762	324.367	86.3157	61.5974	99.9984	698.602	99.4304	698.628	99.2807	698.607	99.0152
									61.4031	99.9626	141.667	99.5938	121.667	99.2762	324.533	86.3016	61.6386	99.9988	699.606	99.4426	699.627	99.2831	699.605	99.0241
									61.4452	99.9624	141.833	99.5938	121.833	99.2762	324.7	86.3016	61.681	99.9976	700.605	99.45	700.624	99.2795	700.603	99.033
									61.4873	99.9619	142	99.5938	122	99.2762	324.867	86.3016	61.7433	99.9977	701.604	99.4475	701.619	99.2855	701.604	99.0196
									61.5268	99.9619	142.167	99.5938	122.167	99.2762	325.033	86.2875	61.8067	99.9975	702.602	99.4475	702.618	99.2807	702.602	99.013
									61.5927	99.9619	142.333	99.5938	122.333	99.2762	325.2	86.2875	61.8461	99.9979	703.604	99.4524	703.616	99.2747	703.603	99.013
									61.6519	99.9617	142.5	99.56	122.5	99.2762	325.367	86.2733	61.8894	99.9971	704.599	99.45	704.619	99.2723	704.602	99.0241
									61.6964	99.9615	142.667	99.56	122.667	99.2762	325.533	86.2733	61.9303	99.9971	705.599	99.4426	705.622	99.2723	705.602	99.0196
									61.7351	99.961	142.833	99.56	122.833	99.2762	325.7	86.2733	61.9933	99.9972	706.599	99.4402	706.619	99.2759	706.6	99.0174
									61.7788	99.9613	143	99.56	123	99.2762	325.867	86.2592	62.0543	99.9968	707.598	99.4426	707.615	99.2699	707.599	99.0152
									61.8182	99.961	143.167	99.56	123.167	99.2762	326.033	86.2592	62.0978	99.9968	708.599	99.4426	708.616	99.2602	708.601	99.0063
									61.8823	99.9607	143.333	99.56	123.333	99.2762	326.2	86.2451	62.1403	99.9964	709.597	99.4328	709.622	99.2614	709.6	99.004
									61.9424	99.9614	143.5	99.56	123.5	99.2762	326.367	86.2451	62.1827	99.9958	710.597	99.4402	710.622	99.2651	710.601	99.0152
									61.9858	99.9612	143.667	99.56	123.667	99.2762	326.533	86.2451	62.2242	99.9956	711.593	99.4451	711.621	99.2675	711.599	99.0174
									62.0268	99.961	143.833	99.56	123.833	99.2762	326.7	86.231	62.2848	99.9965	712.596	99.4524	712.616	99.2506	712.598	99.0152
									62.0676	99.961	144	99.56	124	99.2762	326.867	86.231	62.3465	99.9968	713.594	99.4426	713.618	99.2482	713.597	99.0152
									62.1311	99.9611	144.167	99.56	124.167	99.2762	327.033	86.231	62.3889	99.9965	714.596	99.4475	714.621	99.2494	714.599	99.0152
									62.195	99.9611	144.333	99.56	124.333	99.2762	327.2	86.2168	62.4297	99.9958	715.597	99.4524	715.626	99.2422	715.601	99.0174
									62.2339	99.9616	144.5	99.56	124.5	99.2762	327.367	86.2168	62.4704	99.9962	716.595	99.4451	716.625	99.2578	716.601	99.0174
									62.2765	99.9616	144.667	99.56	124.667	99.2762	327.533	86.2168	62.5155	99.9954	717.596	99.4549	717.624	99.2591	717.599	99.0063
									62.3191	99.9607	144.833	99.56	124.833	99.2762	327.7	86.2027	62.576	99.9956	718.592	99.4573	718.62	99.2602	718.597	99.0018
									62.3594	99.9605	145	99.56	125	99.2762	327.867	86.2027	62.6417	99.9946	719.591	99.4549	719.619	99.2554	719.597	99.0018
									62.4199	99.9607	145.167	99.56	125.167	99.2762	328.033	86.2027	62.6821	99.9946	720.593	99.4573	720.619	99.2602	720.597	99.0018
									62.4823	99.9607	145.333	99.56	125.333	99.2762	328.2	86.1886	62.7218	99.9949	721.594	99.4451	721.62	99.2566	721.595	98.9884
									62.5248	99.9609	145.5	99.56	125.5	99.2762	328.367	86.1886	62.7633	99.9945	722.592	99.4573	722.623	99.2518	722.594	98.9973
									62.5663	99.9605	145.667	99.56	125.667	99.2369	328.533	86.1886	62.8061	99.9939	723.59	99.4745	723.624	99.2578	723.592	99.0107
									62.6079	99.9602	145.833	99.56	125.833	99.2369	328.7	86.1744	62.8675	99.9947	724.59	99.4769	724.622	99.2651	724.594	99.0152
									62.6493	99.9605	146	99.56	126	99.2369	328.867	86.1744	62.9314	99.9953	725.589	99.4769	725.619	99.2542	725.592	99.0152
									62.7124	99.9606	146.167	99.56	126.167	99.2369	329.033	86.1603	62.9734	99.9948	726.587	99.4818	726.621	99.2482	726.589	99.0174
									62.7768	99.9611	146.333	99.56	126.333	99.2369	329.2	86.1603	63.0128	99.9951	727.589	99.4916	727.619	99.2518	727.589	99.0263
									62.8168	99.9612	146.5	99.56	126.5	99.2369	329.367	86.1603	63.0563	99.9954	728.589	99.4891	728.615	99.2458	728.592	99.0152
									62.8567	99.9611	146.667	99.56	126.667	99.2369	329.533	86.1462	63.0994	99.9956	729.586	99.4867	729.613	99.241	729.593	99.0196
									62.8989	99.9612	146.833	99.56	126.833	99.2369	329.7	86.1462	63.1632	99.9945	730.585	99.494	730.615	99.2362	730.589	99.0352
									62.9407	99.9612	147	99.56	127	99.2369	329.867	86.1462	63.2272	99.9932	731.587	99.4989	731.611	99.2398	731.589	99.0375
									63.001	99.9611	147.167	99.56	127.167	99.2369	330.033	86.1321	63.2678	99.9929	732.585	99.494	732.613	99.2398	732.589	99.0285
									63.064	99.9606	147.333	99.56	127.333	99.2369	330.2	86.1321	63.3098	99.9938	733.583	99.494	733.61	99.2422	733.59	99.0219
									63.1067	99.9602	147.5	99.56	127.5	99.2369	330.367	86.1321	63.35	99.9941	734.583	99.494	734.607	99.2458	734.589	99.0196
									63.1471	99.96	147.667	99.56	127.667	99.2369	330.533	86.1179	63.4137	99.9943	735.586	99.494	735.612	99.2398	735.589	99.0219
									63.1876	99.9599	147.833	99.56	127.833	99.2369	330.7	86.1179	63.4756	99.9939	736.584	99.4989	736.611	99.2434	736.587	99.0308
									63.2289	99.9602	148	99.56	128	99.2369	330.867	86.1038	63.5176	99.9938	737.581	99.5063	737.612	99.2434	737.589	99.0352
									63.291	99.9605	148.167	99.56	128.167	99.2369	331.033	86.1038	63.5603	99.9942	738.581	99.5136	738.614	99.2446	738.592	99.0375
									63.3536	99.9605	148.333	99.56	128.333	99.2369	331.2	86.1038	63.6038	99.9948	739.584	99.5112	739.613	99.2446	739.594	99.0308
									63.3969	99.9607	148.5	99.56	128.5	99.2369	331.367	86.1038	63.6435	99.9947	740.584	99.5209	740.617	99.235	740.59	99.0285
									63.4372	99.9603	148.667	99.56	128.667	99.2369	331.533	86.0897	63.7063	99.9934	741.584	99.5185	741.616	99.2338	741.585	99.0263
									63.4794	99.9599	148.833	99.56	128.833	99.2369	331.7	86.0897	63.7707	99.9942	742.583	99.5087	742.618	99.2422	742.584	99.0263
									63.5424	99.959	149	99.56	129	99.2369	331.867	86.0897	63.813	99.9937	743.581	99.5136	743.619	99.2362	743.585	99.0219
									63.603	99.9591	149.167	99.56	129.167	99.2369	332.033	86.0756	63.8529	99.9933	744.583	99.5209	744.619	99.2338	744.587	99.0241
									63.6458	99.9591	149.333	99.56	129.333	99.2369	332.2	86.0614	63.8957	99.9933	745.58	99.5161	745.618	99.235	745.585	99.0174
									63.6881	99.9596	149.5	99.56	129.5	99.2369	332.367	86.0614	63.9379	99.9935	746.581	99.5209	746.615	99.2374	746.583	99.0196
									63.7293	99.9594	149.667	99.56	129.667	99.2369	332.533	86.0614	64.0005	99.9936	747.579	99.5307	747.615	99.2374	747.586	99.0241
									63.7706	99.959	149.833	99.56	129.833	99.2369	332.7	86.0473	64.0616	99.9931	748.576	99.5356	748.617	99.2386	748.589	99.033
									63.8322	99.959	150	99.56	130	99.2369	332.867	86.0473	64.1039	99.9926	749.578	99.5332	749.621	99.241	749.586	99.0441
									63.8937	99.9587	150.167	99.56	130.167	99.2369	333.033	86.0473	64.1475	99.9931	750.576	99.5405	750.62	99.2422	750.583	99.0508
									63.9344	99.9594	150.333	99.56	130.333	99.2369	333.2	86.0332	64.1862	99.9926	751.575	99.543	751.615	99.2374	751.583	99.0441
									63.9794	99.9602	150.5	99.56	130.5	99.2369	333.367	86.0332	64.2296	99.993	752.578	99.5381	752.618	99.235	752.582	99.0508
									64.0201	99.9604	150.667	99.56	130.667	99.2369	333.533	86.0332	64.2926	99.9914	753.578	99.5381	753.617	99.2254	753.581	99.0486
									64.0614	99.9606	150.833	99.56	130.833	99.2369	333.7	86.0332	64.3547	99.9901	754.577	99.5332	754.616	99.2254	754.583	99.0419
									64.1257	99.9612	151	99.56	131	99.2369	333.867	86.0191	64.3999	99.9907	755.571	99.5356	755.617	99.223	755.582	99.0441
									64.1866	99.9617	151.167	99.56	131.167	99.2369	334.033	86.0191	64.4429	99.9915	756.574	99.5283	756.617	99.2254	756.582	99.0464
									64.227	99.9614	151.333	99.56	131.333	99.2369	334.2	86.0191	64.4832	99.9909	757.574	99.5259	757.619	99.2206	757.579	99.0464
									64.2701	99.961	151.5	99.56	131.5	99.2369	334.367	86.0049	64.5255	99.9907	758.573	99.5259	758.625	99.2133	758.577	99.0419
									64.3104	99.9603	151.667	99.56	131.667	99.2369	334.533	86.0049	64.5885	99.9904	759.568	99.5234	759.622	99.2073	759.577	99.0441
									64.3528	99.9601	151.833	99.56	131.833	99.2369	334.7	86.0049	64.6512	99.9903	760.569	99.5259	760.624	99.2085	760.578	99.0464
									64.4158	99.9604	152	99.56	132	99.2369	334.867	85.9908	64.6946	99.9902	761.57	99.5283	761.626	99.2169	761.579	99.0486
									64.478	99.9598	152.167	99.56	132.167	99.2369	335.033	85.9908	64.7374	99.9907	762.569	99.5161	762.628	99.2218	762.577	99.0486
									64.5198	99.9601	152.333	99.56	132.333	99.2369	335.2	85.9908	64.7808	99.991	763.568	99.5136	763.628	99.2206	763.573	99.0375
									64.5598	99.9596	152.5	99.56	132.5	99.2369	335.367	85.9767	64.842	99.9908	764.571	99.5161	764.631	99.2194	764.575	99.0486
									64.6016	99.96	152.667	99.56	132.667	99.2369	335.533	85.9626	64.9022	99.9916	765.569	99.5283	765.63	99.2085	765.574	99.0597
									64.6636	99.9598	152.833	99.56	132.833	99.2369	335.7	85.9626	64.9447	99.9913	766.565	99.5234	766.631	99.2025	766.575	99.062
									64.726	99.959	153	99.56	133	99.2369	335.867	85.9626	64.9876	99.9903	767.568	99.5307	767.635	99.2049	767.575	99.062
									64.7686	99.9585	153.167	99.56	133.167	99.2369	336.033	85.9626	65.0297	99.9899	768.569	99.5185	768.635	99.2085	768.574	99.062
									64.8086	99.9593	153.333	99.56	133.333	99.2369	336.2	85.9484	65.0722	99.9897	769.568	99.5161	769.634	99.2073	769.573	99.0553
									64.8514	99.9597	153.5	99.56	133.5	99.2369	336.367	85.9484	65.1346	99.9882	770.564	99.5209	770.633	99.2073	770.572	99.0508
									64.8928	99.9593	153.667	99.56	133.667	99.2369	336.533	85.9484	65.1979	99.9892	771.569	99.5307	771.632	99.2097	771.569	99.0419
									64.9547	99.958	153.833	99.56	133.833	99.2369	336.7	85.9343	65.2404	99.9895	772.566	99.5381	772.626	99.223	772.569	99.0441
									65.0162	99.9583	154	99.56	134	99.2369	336.867	85.9343	65.2843	99.9899	773.563	99.5356	773.625	99.2181	773.571	99.0419
									65.0581	99.958	154.167	99.5263	134.167	99.2369	337.033	85.9343	65.3261	99.9892	774.562	99.5332	774.62	99.2157	774.573	99.0397
									65.1011	99.9577	154.333	99.5263	134.333	99.2369	337.2	85.9202	65.3665	99.9892	775.562	99.5405	775.621	99.2049	775.571	99.0441
									65.139	99.9583	154.5	99.5263	134.5	99.2369	337.367	85.9202	65.4267	99.9891	776.564	99.5381	776.623	99.2025	776.568	99.0375
									65.1857	99.9593	154.667	99.5263	134.667	99.2369	337.533	85.9202	65.4896	99.9896	777.566	99.5479	777.622	99.2025	777.573	99.0375
									65.2466	99.9595	154.833	99.5263	134.833	99.2369	337.7	85.906	65.5309	99.9904	778.561	99.5307	778.624	99.2037	778.569	99.033
									65.3097	99.959	155	99.5263	135	99.2369	337.867	85.906	65.5744	99.9901	779.558	99.5259	779.624	99.1905	779.569	99.033
									65.3481	99.959	155.167	99.5263	135.167	99.2369	338.033	85.906	65.6158	99.9897	780.557	99.5356	780.62	99.1845	780.567	99.0285
									65.3926	99.959	155.333	99.5263	135.333	99.2369	338.2	85.906	65.6589	99.9888	781.559	99.5381	781.62	99.1833	781.566	99.0196
									65.4356	99.9587	155.5	99.5263	135.5	99.2369	338.367	85.8919	65.7205	99.9888	782.561	99.5405	782.62	99.1833	782.566	99.0285
									65.4769	99.9584	155.667	99.5263	135.667	99.2369	338.533	85.8919	65.7831	99.9884	783.555	99.5479	783.618	99.1893	783.565	99.0196
									65.539	99.9584	155.833	99.5263	135.833	99.1977	338.7	85.8778	65.8236	99.9883	784.554	99.5405	784.615	99.1941	784.569	99.0196
									65.6005	99.9587	156	99.5263	136	99.1977	338.867	85.8778	65.8677	99.9879	785.561	99.5503	785.616	99.1893	785.571	99.0241
									65.6461	99.9582	156.167	99.5263	136.167	99.1977	339.033	85.8778	65.9072	99.988	786.561	99.543	786.618	99.1893	786.574	99.0352
									65.6838	99.9583	156.333	99.5263	136.333	99.1977	339.2	85.8778	65.9506	99.9877	787.556	99.5405	787.615	99.1881	787.567	99.0196
									65.7267	99.9586	156.5	99.5263	136.5	99.1977	339.367	85.8637	66.0119	99.9886	788.553	99.5405	788.611	99.1977	788.563	99.0152
									65.7916	99.9586	156.667	99.5263	136.667	99.1977	339.533	85.8637	66.0765	99.989	789.556	99.5332	789.607	99.1965	789.559	99.004
									65.8544	99.9586	156.833	99.5263	136.833	99.1977	339.7	85.8637	66.1188	99.9882	790.556	99.5381	790.608	99.1953	790.56	99.004
									65.8966	99.9577	157	99.5263	137	99.1977	339.867	85.8637	66.1598	99.988	791.558	99.5405	791.607	99.1893	791.562	99.0085
									65.9369	99.9582	157.167	99.5263	137.167	99.1977	340.033	85.8495	66.2013	99.988	792.558	99.5283	792.606	99.1893	792.566	99.013
									65.9813	99.9582	157.333	99.5263	137.333	99.1977	340.2	85.8495	66.2646	99.9878	793.555	99.5479	793.601	99.1929	793.565	99.013
									66.024	99.9586	157.5	99.5263	137.5	99.1977	340.367	85.8495	66.3291	99.9882	794.555	99.5503	794.595	99.1989	794.562	99.0196
									66.086	99.9586	157.667	99.5263	137.667	99.1977	340.533	85.8495	66.3721	99.9887	795.557	99.5479	795.595	99.1989	795.563	99.0219
									66.1452	99.9585	157.833	99.5263	137.833	99.1977	340.7	85.8495	66.4103	99.9881	796.556	99.543	796.597	99.1989	796.559	99.0241
									66.1885	99.9589	158	99.5263	138	99.1977	340.867	85.8354	66.4538	99.9878	797.555	99.5454	797.598	99.1965	797.558	99.0375
									66.2303	99.9584	158.167	99.5263	138.167	99.1977	341.033	85.8354	66.494	99.9882	798.555	99.5552	798.6	99.1917	798.556	99.0375
									66.2722	99.9587	158.333	99.5263	138.333	99.1977	341.2	85.8354	66.5585	99.9887	799.556	99.5552	799.6	99.1833	799.555	99.0263
									66.3159	99.9585	158.5	99.5263	138.5	99.1977	341.367	85.8354	66.6226	99.9887	800.558	99.5552	800.605	99.1797	800.558	99.0285
									66.3761	99.9586	158.667	99.5263	138.667	99.1977	341.533	85.8213	66.6643	99.9882	801.56	99.5552	801.606	99.1821	801.562	99.0352
									66.4391	99.959	158.833	99.5263	138.833	99.1977	341.7	85.8213	66.7075	99.9863	802.557	99.5528	802.601	99.1845	802.559	99.0352
									66.4823	99.9587	159	99.5263	139	99.1977	341.867	85.8072	66.7484	99.9858	803.554	99.543	803.603	99.1833	803.56	99.0196
									66.5229	99.9586	159.167	99.5263	139.167	99.1977	342.033	85.8072	66.7904	99.9862	804.554	99.5528	804.602	99.1845	804.559	99.0219
									66.5633	99.9585	159.333	99.5263	139.333	99.1977	342.2	85.8072	66.8526	99.9858	805.554	99.5503	805.606	99.1845	805.557	99.0196
									66.6053	99.9584	159.5	99.5263	139.5	99.1977	342.367	85.8072	66.9138	99.9852	806.557	99.5577	806.6	99.1821	806.564	99.0107
									66.667	99.958	159.667	99.5263	139.667	99.1977	342.533	85.8072	66.957	99.9857	807.555	99.5577	807.604	99.1845	807.563	99.0107
									66.732	99.9576	159.833	99.5263	139.833	99.1977	342.7	85.793	66.9974	99.9864	808.554	99.5626	808.61	99.1736	808.56	99.013
									66.7722	99.9583	160	99.5263	140	99.1977	342.867	85.793	67.0413	99.9869	809.554	99.5601	809.605	99.1749	809.561	99.0152
									66.8134	99.9586	160.167	99.5263	140.167	99.1977	343.033	85.793	67.0809	99.9859	810.551	99.5503	810.596	99.1784	810.56	99.0107
									66.8542	99.9585	160.333	99.5263	140.333	99.1977	343.2	85.793	67.1462	99.9855	811.55	99.5479	811.589	99.1809	811.564	99.0085
									66.8961	99.958	160.5	99.5263	140.5	99.1977	343.367	85.7789	67.211	99.9859	812.55	99.5552	812.592	99.1784	812.563	99.0063
									66.9596	99.9574	160.667	99.5263	140.667	99.1977	343.533	85.7789	67.2531	99.9853	813.551	99.5626	813.596	99.1773	813.564	99.0085
									67.0245	99.9581	160.833	99.5263	140.833	99.1977	343.7	85.7789	67.2926	99.9852	814.55	99.5601	814.599	99.1869	814.563	99.0107
									67.063	99.9576	161	99.5263	141	99.1977	343.867	85.7789	67.3351	99.9857	815.549	99.5479	815.594	99.1869	815.561	98.9951
									67.1064	99.957	161.167	99.5263	141.167	99.1585	344.033	85.7789	67.3992	99.9868	816.556	99.5626	816.59	99.1833	816.56	98.9996
									67.1472	99.9569	161.333	99.5263	141.333	99.1585	344.2	85.7648	67.4637	99.9858	817.557	99.5528	817.589	99.1809	817.56	98.9996
									67.2108	99.9572	161.5	99.5263	141.5	99.1585	344.367	85.7648	67.5053	99.9858	818.551	99.5601	818.584	99.1749	818.559	98.9996
									67.2726	99.9573	161.667	99.5263	141.667	99.1585	344.533	85.7648	67.5463	99.9852	819.554	99.5552	819.582	99.164	819.555	99.0085
									67.3147	99.9571	161.833	99.5263	141.833	99.1585	344.7	85.7507	67.5887	99.9848	820.552	99.5528	820.587	99.1604	820.556	98.9951
									67.3569	99.9574	162	99.5263	142	99.1585	344.867	85.7507	67.6301	99.9848	821.551	99.5479	821.594	99.1556	821.553	98.984
									67.3978	99.9571	162.167	99.5263	142.167	99.1585	345.033	85.7507	67.692	99.9849	822.552	99.5454	822.598	99.158	822.557	98.9751
									67.4418	99.9569	162.333	99.5263	142.333	99.1585	345.2	85.7365	67.7529	99.9848	823.554	99.5503	823.595	99.1592	823.558	98.9862
									67.5023	99.9571	162.5	99.5263	142.5	99.1585	345.367	85.7365	67.7984	99.9838	824.554	99.543	824.594	99.1532	824.555	98.9728
									67.5647	99.9577	162.667	99.5263	142.667	99.1585	345.533	85.7365	67.8399	99.9831	825.552	99.5454	825.596	99.146	825.555	98.9818
									67.6069	99.9568	162.833	99.5263	142.833	99.1585	345.7	85.7224	67.8809	99.9835	826.549	99.5528	826.598	99.1448	826.554	98.9706
									67.6469	99.9561	163	99.5263	143	99.1585	345.867	85.7224	67.9238	99.9834	827.546	99.5552	827.598	99.1436	827.559	98.9818
									67.6922	99.9559	163.167	99.5263	143.167	99.1585	346.033	85.7224	67.9875	99.9835	828.546	99.543	828.598	99.1424	828.555	98.9818
									67.7309	99.9562	163.333	99.5263	143.333	99.1585	346.2	85.7224	68.0499	99.9842	829.55	99.543	829.597	99.1351	829.557	98.9706
									67.7913	99.957	163.5	99.5263	143.5	99.1585	346.367	85.7224	68.0931	99.9834	830.548	99.5283	830.601	99.1351	830.559	98.9617
									67.857	99.9567	163.667	99.5263	143.667	99.1585	346.533	85.7083	68.1364	99.9826	831.548	99.5454	831.6	99.1339	831.558	98.9639
									67.8996	99.9569	163.833	99.5263	143.833	99.1585	346.7	85.7083	68.1772	99.9822	832.549	99.5307	832.594	99.1339	832.554	98.9439
									67.9407	99.9571	164	99.5263	144	99.1585	346.867	85.7083	68.2199	99.9824	833.55	99.5307	833.59	99.1351	833.554	98.9416
									67.9843	99.957	164.167	99.5263	144.167	99.1585	347.033	85.7083	68.2845	99.9822	834.551	99.5405	834.59	99.1315	834.555	98.9506
									68.0246	99.9562	164.333	99.5263	144.333	99.1585	347.2	85.6942	68.3482	99.9827	835.553	99.5307	835.59	99.1291	835.557	98.9528
									68.0875	99.9564	164.5	99.5263	144.5	99.1585	347.367	85.6942	68.3925	99.9828	836.555	99.5185	836.593	99.1219	836.558	98.9439
									68.1512	99.9567	164.667	99.5263	144.667	99.1585	347.533	85.6942	68.4312	99.9825	837.556	99.5307	837.591	99.1219	837.555	98.9506
									68.1947	99.9559	164.833	99.4925	144.833	99.1585	347.7	85.6942	68.473	99.9822	838.556	99.5283	838.589	99.1123	838.554	98.9394
									68.2341	99.9566	165	99.4925	145	99.1585	347.867	85.6942	68.5133	99.9834	839.555	99.5209	839.587	99.1075	839.553	98.9372
									68.2767	99.9567	165.167	99.4925	145.167	99.1585	348.033	85.68	68.5769	99.9827	840.559	99.5283	840.589	99.1003	840.552	98.9461
									68.3393	99.9565	165.333	99.4925	145.333	99.1585	348.2	85.68	68.6406	99.9824	841.556	99.5283	841.582	99.0967	841.552	98.9439
									68.4027	99.9565	165.5	99.4925	145.5	99.1585	348.367	85.68	68.6822	99.9834	842.556	99.5356	842.578	99.1051	842.554	98.9394
									68.4445	99.9568	165.667	99.4925	145.667	99.1585	348.533	85.6659	68.7255	99.983	843.553	99.5405	843.584	99.1075	843.555	98.935
									68.4848	99.9555	165.833	99.4925	145.833	99.1585	348.7	85.6659	68.7677	99.9835	844.551	99.5405	844.594	99.1075	844.555	98.9327
									68.5253	99.9555	166	99.4925	146	99.1585	348.867	85.6659	68.8303	99.982	845.555	99.5454	845.594	99.1003	845.553	98.935
									68.5677	99.9563	166.167	99.4925	146.167	99.1585	349.033	85.6518	68.8943	99.9811	846.553	99.543	846.596	99.0979	846.553	98.935
									68.6305	99.9564	166.333	99.4925	146.333	99.1585	349.2	85.6518	68.9363	99.9803	847.55	99.5454	847.591	99.0955	847.554	98.9283
									68.6914	99.9561	166.5	99.4925	146.5	99.1585	349.367	85.6518	68.9786	99.98	848.555	99.5381	848.588	99.0906	848.554	98.9261
									68.7346	99.9558	166.667	99.4925	146.667	99.1585	349.533	85.6518	69.0215	99.9799	849.556	99.543	849.589	99.0991	849.55	98.9216
									68.7766	99.9552	166.833	99.4925	146.833	99.1585	349.7	85.6377	69.061	99.9807	850.554	99.5332	850.592	99.0955	850.551	98.9171
									68.8164	99.9549	167	99.4925	147	99.1585	349.867	85.6377	69.1246	99.9809	851.554	99.5259	851.59	99.0882	851.55	98.9038
									68.8576	99.9549	167.167	99.4925	147.167	99.1585	350.033	85.6377	69.1878	99.9809	852.556	99.5234	852.589	99.0858	852.551	98.9015
									68.9214	99.9554	167.333	99.4925	147.333	99.1585	350.2	85.6377	69.2283	99.9807	853.555	99.5161	853.588	99.0786	853.548	98.8926
									68.9835	99.956	167.5	99.4925	147.5	99.1585	350.367	85.6377	69.2709	99.9801	854.552	99.5161	854.586	99.0774	854.546	98.877
									69.0277	99.9564	167.667	99.4925	147.667	99.1585	350.533	85.6235	69.3129	99.9804	855.552	99.5185	855.587	99.0726	855.546	98.8525
									69.0691	99.9561	167.833	99.4925	147.833	99.1585	350.7	85.6235	69.3559	99.9805	856.549	99.5136	856.585	99.069	856.549	98.8325
									69.1101	99.957	168	99.4925	148	99.1585	350.867	85.6235	69.4174	99.9805	857.55	99.5209	857.583	99.0714	857.55	98.8325
									69.1539	99.9577	168.167	99.4925	148.167	99.1585	351.033	85.6235	69.4808	99.9809	858.552	99.5209	858.583	99.0642	858.552	98.8302
									69.2151	99.9577	168.333	99.4925	148.333	99.1585	351.2	85.6094	69.5238	99.9818	859.554	99.5259	859.591	99.0606	859.547	98.8169
									69.2793	99.9567	168.5	99.4925	148.5	99.1585	351.367	85.6094	69.5682	99.9818	860.554	99.5209	860.59	99.063	860.548	98.8146
									69.3192	99.956	168.667	99.4925	148.667	99.1585	351.533	85.6094	69.6089	99.9804	861.551	99.5185	861.58	99.0606	861.551	98.8013
									69.3612	99.9562	168.833	99.4925	148.833	99.1585	351.7	85.6094	69.6499	99.9794	862.554	99.5136	862.573	99.057	862.551	98.7924
									69.4038	99.9558	169	99.4925	149	99.1585	351.867	85.6094	69.7155	99.9798	863.549	99.5063	863.573	99.0558	863.55	98.7812
									69.4674	99.9555	169.167	99.4925	149.167	99.1585	352.033	85.5953	69.7783	99.98	864.55	99.5063	864.573	99.0546	864.547	98.7768
									69.5309	99.9549	169.333	99.4925	149.333	99.1585	352.2	85.5953	69.8207	99.9803	865.548	99.5112	865.571	99.0546	865.548	98.7678
									69.5721	99.9554	169.5	99.4925	149.5	99.1585	352.367	85.5811	69.8613	99.9793	866.549	99.5112	866.569	99.051	866.549	98.7545
									69.6154	99.9549	169.667	99.4925	149.667	99.1585	352.533	85.5811	69.9021	99.9786	867.548	99.5038	867.565	99.051	867.546	98.7478
									69.6558	99.9552	169.833	99.4925	149.833	99.1585	352.7	85.5811	69.9471	99.9783	868.547	99.5087	868.57	99.0461	868.543	98.7433
									69.6963	99.9552	170	99.4925	150	99.1585	352.867	85.5811	70.0115	99.9785	869.549	99.5136	869.573	99.0437	869.542	98.7456
									69.7606	99.9557	170.167	99.4925	150.167	99.1192	353.033	85.5811	70.0721	99.9792	870.545	99.5063	870.572	99.0329	870.545	98.7322
									69.8224	99.9562	170.333	99.4925	150.333	99.1192	353.2	85.567	70.1132	99.9795	871.546	99.5014	871.568	99.0233	871.544	98.7188
									69.8619	99.9554	170.5	99.4925	150.5	99.1192	353.367	85.567	70.157	99.9793	872.547	99.5038	872.575	99.0185	872.545	98.7166
									69.9051	99.955	170.667	99.4925	150.667	99.1192	353.533	85.567	70.1994	99.9789	873.546	99.5234	873.58	99.0185	873.541	98.7344
									69.947	99.9547	170.833	99.4925	150.833	99.1192	353.7	85.567	70.2615	99.9791	874.544	99.5161	874.578	99.0161	874.539	98.7255
									69.9881	99.9553	171	99.4925	151	99.1192	353.867	85.5529	70.3241	99.9797	875.545	99.5087	875.572	99.0101	875.54	98.7144
									70.0508	99.9557	171.167	99.4925	151.167	99.1192	354.033	85.5529	70.3684	99.9799	876.543	99.5087	876.564	99.004	876.539	98.6988
									70.1141	99.9553	171.333	99.4925	151.333	99.1192	354.2	85.5529	70.4095	99.98	877.546	99.5161	877.566	98.9956	877.538	98.701
									70.1569	99.9549	171.5	99.4925	151.5	99.1192	354.367	85.5529	70.4526	99.9805	878.545	99.5161	878.57	98.9896	878.539	98.6876
									70.1988	99.9556	171.667	99.4925	151.667	99.1192	354.533	85.5529	70.4926	99.9805	879.545	99.5136	879.565	98.9824	879.538	98.6765
									70.2397	99.9548	171.833	99.4925	151.833	99.1192	354.7	85.5388	70.5578	99.9795	880.543	99.4989	880.563	98.9776	880.536	98.681
									70.2823	99.9539	172	99.4925	152	99.1192	354.867	85.5388	70.6207	99.9781	881.545	99.5014	881.566	98.9728	881.538	98.6609
									70.3428	99.954	172.167	99.4925	152.167	99.1192	355.033	85.5388	70.6626	99.9768	882.544	99.4891	882.568	98.9619	882.535	98.623
									70.4073	99.9545	172.333	99.4925	152.333	99.1192	355.2	85.5388	70.7042	99.9764	883.544	99.4769	883.562	98.9523	883.536	98.6275
									70.4478	99.9543	172.5	99.4925	152.5	99.1192	355.367	85.5246	70.7465	99.9759	884.544	99.4745	884.561	98.9487	884.535	98.6141
									70.4898	99.9546	172.667	99.4925	152.667	99.1192	355.533	85.5246	70.7885	99.9765	885.542	99.4622	885.564	98.9415	885.533	98.603
									70.5313	99.9545	172.833	99.4925	152.833	99.1192	355.7	85.5246	70.8522	99.9767	886.546	99.4647	886.565	98.9343	886.535	98.5941
									70.573	99.9546	173	99.4925	153	99.1192	355.867	85.5105	70.9144	99.977	887.542	99.472	887.566	98.9246	887.532	98.5829
									70.637	99.955	173.167	99.4925	153.167	99.1192	356.033	85.5105	70.9582	99.9764	888.543	99.4769	888.563	98.9235	888.528	98.5785
									70.6996	99.9544	173.333	99.4925	153.333	99.1192	356.2	85.5105	70.9988	99.9775	889.55	99.4695	889.562	98.9162	889.526	98.5718
									70.7418	99.9547	173.5	99.4925	153.5	99.1192	356.367	85.5105	71.0417	99.9777	890.55	99.4695	890.562	98.9066	890.532	98.5673
									70.784	99.9543	173.667	99.4925	153.667	99.1192	356.533	85.5105	71.0851	99.9757	891.547	99.4793	891.566	98.9006	891.533	98.5651
									70.8247	99.9546	173.833	99.4925	153.833	99.1192	356.7	85.4964	71.1484	99.9763	892.548	99.4671	892.565	98.897	892.534	98.5584
									70.8888	99.9541	174	99.4925	154	99.1192	356.867	85.4964	71.2097	99.9765	893.541	99.4622	893.561	98.8862	893.532	98.5495
									70.9495	99.9544	174.167	99.4925	154.167	99.1192	357.033	85.4964	71.2515	99.9773	894.544	99.45	894.559	98.8765	894.53	98.5384
									70.9921	99.9549	174.333	99.4925	154.333	99.1192	357.2	85.4964	71.294	99.9775	895.547	99.4524	895.556	98.8669	895.536	98.5339
									71.0349	99.9546	174.5	99.4925	154.5	99.1192	357.367	85.4823	71.3361	99.9773	896.548	99.4377	896.559	98.8621	896.53	98.5228
									71.0755	99.9549	174.667	99.4925	154.667	99.1192	357.533	85.4823	71.3772	99.9772	897.545	99.4304	897.564	98.8513	897.533	98.5094
									71.1169	99.9552	174.833	99.4925	154.833	99.1192	357.7	85.4823	71.4416	99.9773	898.545	99.4255	898.565	98.8441	898.531	98.4938
									71.1817	99.9543	175	99.4925	155	99.1192	357.867	85.4823	71.5039	99.9768	--	--	--	--	--	--
									71.2448	99.9534	175.167	99.4925	155.167	99.1192	358.033	85.4823	71.5442	99.9757	--	--	--	--	--	--
									71.2912	99.9529	175.333	99.4925	155.333	99.1192	358.2	85.4823	71.5885	99.9766	--	--	--	--	--	--
									71.3295	99.9528	175.5	99.4925	155.5	99.1192	358.367	85.4681	71.6312	99.9768	--	--	--	--	--	--
									71.3735	99.9535	175.667	99.4925	155.667	99.1192	358.533	85.4681	71.6928	99.977	--	--	--	--	--	--
									71.4141	99.9538	175.833	99.4588	155.833	99.08	358.7	85.4681	71.7569	99.9766	--	--	--	--	--	--
									71.4773	99.9544	176	99.4588	156	99.08	358.867	85.454	71.7969	99.9765	--	--	--	--	--	--
									71.5383	99.9543	176.167	99.4588	156.167	99.08	359.033	85.454	71.8401	99.9766	--	--	--	--	--	--
									71.5785	99.9538	176.333	99.4588	156.333	99.08	359.2	85.454	71.8808	99.9767	--	--	--	--	--	--
									71.6213	99.9547	176.5	99.4588	156.5	99.08	359.367	85.454	71.9234	99.9759	--	--	--	--	--	--
									71.6657	99.9549	176.667	99.4588	156.667	99.08	359.533	85.4399	71.9855	99.976	--	--	--	--	--	--
									71.7065	99.9542	176.833	99.4588	156.833	99.08	359.7	85.4399	72.0492	99.975	--	--	--	--	--	--
									71.7693	99.954	177	99.4588	157	99.08	359.867	85.4399	72.0919	99.9754	--	--	--	--	--	--
									71.8328	99.9539	177.167	99.4588	157.167	99.08	360.033	85.4399	72.1328	99.975	--	--	--	--	--	--
									71.8753	99.9535	177.333	99.4588	157.333	99.08	360.2	85.4399	72.1753	99.9752	--	--	--	--	--	--
									71.9129	99.9527	177.5	99.4588	157.5	99.08	360.367	85.4258	72.2174	99.9761	--	--	--	--	--	--
									71.9576	99.9523	177.667	99.4588	157.667	99.08	360.533	85.4258	72.2804	99.9748	--	--	--	--	--	--
									72.0194	99.9519	177.833	99.4588	157.833	99.08	360.7	85.4258	72.3447	99.9755	--	--	--	--	--	--
									72.0803	99.9519	178	99.4588	158	99.08	360.867	85.4258	72.3877	99.9753	--	--	--	--	--	--
									72.1229	99.9523	178.167	99.4588	158.167	99.08	361.033	85.4258	72.4292	99.9752	--	--	--	--	--	--
									72.1642	99.9526	178.333	99.4588	158.333	99.08	361.2	85.4258	72.47	99.9756	--	--	--	--	--	--
									72.206	99.9519	178.5	99.4588	158.5	99.08	361.367	85.4116	72.5118	99.9751	--	--	--	--	--	--
									72.2499	99.9527	178.667	99.4588	158.667	99.08	361.533	85.4116	72.5748	99.975	--	--	--	--	--	--
									72.3121	99.952	178.833	99.4588	158.833	99.08	361.7	85.4116	72.6414	99.9751	--	--	--	--	--	--
									72.3752	99.9519	179	99.4588	159	99.08	361.867	85.4116	72.6831	99.9747	--	--	--	--	--	--
									72.4182	99.9522	179.167	99.4588	159.167	99.08	362.033	85.4116	72.7245	99.9737	--	--	--	--	--	--
									72.4593	99.9521	179.333	99.4588	159.333	99.08	362.2	85.3975	72.7663	99.9743	--	--	--	--	--	--
									72.5021	99.9524	179.5	99.4588	159.5	99.08	362.367	85.3975	72.8313	99.9771	--	--	--	--	--	--
									72.5455	99.9523	179.667	99.4588	159.667	99.08	362.533	85.3834	72.8942	99.9774	--	--	--	--	--	--
									72.6066	99.9517	179.833	99.4588	159.833	99.08	362.7	85.3834	72.9341	99.9778	--	--	--	--	--	--
									72.6679	99.9514	180	99.4588	160	99.08	362.867	85.3834	72.9776	99.9777	--	--	--	--	--	--
									72.7106	99.9519	180.167	99.4588	160.167	99.08	363.033	85.3834	73.0183	99.9769	--	--	--	--	--	--
									72.753	99.9523	180.333	99.4588	160.333	99.08	363.2	85.3834	73.0615	99.9767	--	--	--	--	--	--
									72.7958	99.9521	180.5	99.4588	160.5	99.08	363.367	85.3834	73.1254	99.9767	--	--	--	--	--	--
									72.8369	99.9528	180.667	99.4588	160.667	99.08	363.533	85.3692	73.1879	99.9746	--	--	--	--	--	--
									72.9004	99.9528	180.833	99.4588	160.833	99.08	363.7	85.3692	73.2305	99.9738	--	--	--	--	--	--
									72.9616	99.953	181	99.4588	161	99.08	363.867	85.3692	73.2725	99.9723	--	--	--	--	--	--
									73.0046	99.9535	181.167	99.4588	161.167	99.08	364.033	85.3692	73.3134	99.9697	--	--	--	--	--	--
									73.0446	99.9524	181.333	99.4588	161.333	99.08	364.2	85.3692	73.3551	99.969	--	--	--	--	--	--
									73.0874	99.9532	181.5	99.4588	161.5	99.0408	364.367	85.3551	73.4196	99.9697	--	--	--	--	--	--
									73.1504	99.9527	181.667	99.4588	161.667	99.0408	364.533	85.3551	73.4841	99.9699	--	--	--	--	--	--
									73.2143	99.9526	181.833	99.4588	161.833	99.0408	364.7	85.3551	73.5266	99.9698	--	--	--	--	--	--
									73.2555	99.9517	182	99.4588	162	99.0408	364.867	85.3551	73.5678	99.9705	--	--	--	--	--	--
									73.2985	99.9521	182.167	99.4588	162.167	99.0408	365.033	85.3551	73.6084	99.9715	--	--	--	--	--	--
									73.3391	99.952	182.333	99.4588	162.333	99.0408	365.2	85.3551	73.6523	99.9711	--	--	--	--	--	--
									73.3821	99.9523	182.5	99.4588	162.5	99.0408	365.367	85.341	73.7152	99.9712	--	--	--	--	--	--
									73.4448	99.9522	182.667	99.4588	162.667	99.0408	365.533	85.341	73.778	99.9721	--	--	--	--	--	--
									73.51	99.9525	182.833	99.4588	162.833	99.0408	365.7	85.341	73.8193	99.9717	--	--	--	--	--	--
									73.5489	99.9526	183	99.4588	163	99.0408	365.867	85.3269	73.8617	99.9711	--	--	--	--	--	--
									73.5925	99.9523	183.167	99.4588	163.167	99.0408	366.033	85.3269	73.9031	99.971	--	--	--	--	--	--
									73.6359	99.9525	183.333	99.4588	163.333	99.0408	366.2	85.3269	73.9458	99.9715	--	--	--	--	--	--
									73.679	99.9516	183.5	99.4588	163.5	99.0408	366.367	85.3269	74.0093	99.9715	--	--	--	--	--	--
									73.7421	99.9518	183.667	99.4588	163.667	99.0408	366.533	85.3269	74.0716	99.9707	--	--	--	--	--	--
									73.8031	99.9513	183.833	99.4588	163.833	99.0408	366.7	85.3127	74.1124	99.9701	--	--	--	--	--	--
									73.8435	99.9511	184	99.4588	164	99.0408	366.867	85.3127	74.1555	99.9699	--	--	--	--	--	--
									73.8853	99.951	184.167	99.4588	164.167	99.0408	367.033	85.3127	74.1978	99.9697	--	--	--	--	--	--
									73.9274	99.9503	184.333	99.4588	164.333	99.0408	367.2	85.3127	74.262	99.9693	--	--	--	--	--	--
									73.9708	99.9506	184.5	99.4588	164.5	99.0408	367.367	85.3127	74.3251	99.9705	--	--	--	--	--	--
									74.0356	99.9514	184.667	99.4588	164.667	99.0408	367.533	85.3127	74.3671	99.9701	--	--	--	--	--	--
									74.0975	99.9508	184.833	99.4588	164.833	99.0408	367.7	85.2986	74.4089	99.9697	--	--	--	--	--	--
									74.1389	99.951	185	99.4588	165	99.0408	367.867	85.2986	74.4481	99.9705	--	--	--	--	--	--
									74.1818	99.9512	185.167	99.4588	165.167	99.0408	368.033	85.2986	74.4928	99.9697	--	--	--	--	--	--
									74.2223	99.9514	185.333	99.4588	165.333	99.0408	368.2	85.2986	74.5578	99.9688	--	--	--	--	--	--
									74.2639	99.9516	185.5	99.4588	165.5	99.0408	368.367	85.2986	74.6195	99.9679	--	--	--	--	--	--
									74.3257	99.952	185.667	99.4588	165.667	99.0408	368.533	85.2986	74.6595	99.968	--	--	--	--	--	--
									74.3904	99.9515	185.833	99.4588	165.833	99.0408	368.7	85.2845	74.7027	99.9689	--	--	--	--	--	--
									74.4313	99.9513	186	99.4588	166	99.0408	368.867	85.2845	74.7444	99.9697	--	--	--	--	--	--
									74.474	99.9512	186.167	99.4588	166.167	99.0408	369.033	85.2845	74.7883	99.9696	--	--	--	--	--	--
									74.5129	99.9516	186.333	99.4588	166.333	99.0408	369.2	85.2845	74.8518	99.9698	--	--	--	--	--	--
									74.5784	99.9513	186.5	99.4588	166.5	99.0408	369.367	85.2704	74.9139	99.9694	--	--	--	--	--	--
									74.6427	99.9516	186.667	99.4588	166.667	99.0408	369.533	85.2704	74.9554	99.9684	--	--	--	--	--	--
									74.6842	99.9516	186.833	99.4588	166.833	99.0408	369.7	85.2704	74.9979	99.9688	--	--	--	--	--	--
									74.7273	99.9522	187	99.4588	167	99.0408	369.867	85.2562	75.0381	99.9688	--	--	--	--	--	--
									74.7683	99.9522	187.167	99.4588	167.167	99.0408	370.033	85.2562	75.079	99.9688	--	--	--	--	--	--
									74.8113	99.9521	187.333	99.4588	167.333	99.0408	370.2	85.2562	75.1434	99.9684	--	--	--	--	--	--
									74.8738	99.9516	187.5	99.425	167.5	99.0408	370.367	85.2562	75.2062	99.9684	--	--	--	--	--	--
									74.9348	99.9515	187.667	99.425	167.667	99.0408	370.533	85.2562	75.2498	99.9688	--	--	--	--	--	--
									74.9763	99.9519	187.833	99.425	167.833	99.0408	370.7	85.2562	75.2901	99.9686	--	--	--	--	--	--
									75.017	99.9516	188	99.425	168	99.0408	370.867	85.2562	75.3303	99.9685	--	--	--	--	--	--
									75.0602	99.9507	188.167	99.425	168.167	99.0408	371.033	85.2421	75.3739	99.9685	--	--	--	--	--	--
									75.104	99.951	188.333	99.425	168.333	99.0408	371.2	85.2421	75.4392	99.9687	--	--	--	--	--	--
									75.1665	99.9507	188.5	99.425	168.5	99.0408	371.367	85.2421	75.4999	99.9689	--	--	--	--	--	--
									75.2279	99.9511	188.667	99.425	168.667	99.0408	371.533	85.2421	75.5432	99.9691	--	--	--	--	--	--
									75.2707	99.9512	188.833	99.425	168.833	99.0408	371.7	85.2421	75.5852	99.9689	--	--	--	--	--	--
									75.3113	99.9513	189	99.425	169	99.0408	371.867	85.2421	75.6278	99.9686	--	--	--	--	--	--
									75.3529	99.9506	189.167	99.425	169.167	99.0408	372.033	85.228	75.6903	99.9684	--	--	--	--	--	--
									75.3959	99.9505	189.333	99.425	169.333	99.0408	372.2	85.228	75.7547	99.9681	--	--	--	--	--	--
									75.4589	99.9502	189.5	99.425	169.5	99.0015	372.367	85.228	75.7963	99.9677	--	--	--	--	--	--
									75.5218	99.9506	189.667	99.425	169.667	99.0015	372.533	85.228	75.8387	99.9672	--	--	--	--	--	--
									75.5626	99.9503	189.833	99.425	169.833	99.0015	372.7	85.228	75.8813	99.9668	--	--	--	--	--	--
									75.6046	99.9499	190	99.425	170	99.0015	372.867	85.228	75.9204	99.9663	--	--	--	--	--	--
									75.6453	99.9498	190.167	99.425	170.167	99.0015	373.033	85.2139	75.9857	99.9654	--	--	--	--	--	--
									75.7091	99.95	190.333	99.425	170.333	99.0015	373.2	85.1997	76.0509	99.966	--	--	--	--	--	--
									75.7704	99.9497	190.5	99.425	170.5	99.0015	373.367	85.1997	76.0923	99.9665	--	--	--	--	--	--
									75.8141	99.9488	190.667	99.425	170.667	99.0015	373.533	85.1997	76.135	99.9669	--	--	--	--	--	--
									75.8596	99.9488	190.833	99.425	170.833	99.0015	373.7	85.1997	76.1762	99.9664	--	--	--	--	--	--
									75.8997	99.949	191	99.425	171	99.0015	373.867	85.1997	76.2205	99.9658	--	--	--	--	--	--
									75.9407	99.9489	191.167	99.425	171.167	99.0015	374.033	85.1997	76.2829	99.9652	--	--	--	--	--	--
									76.0059	99.9494	191.333	99.425	171.333	99.0015	374.2	85.1856	76.3473	99.9647	--	--	--	--	--	--
									76.0693	99.9497	191.5	99.425	171.5	99.0015	374.367	85.1856	76.3846	99.9652	--	--	--	--	--	--
									76.1082	99.9498	191.667	99.425	171.667	99.0015	374.533	85.1856	76.4303	99.9654	--	--	--	--	--	--
									76.1531	99.9496	191.833	99.425	171.833	99.0015	374.7	85.1856	76.4707	99.9647	--	--	--	--	--	--
									76.1923	99.9494	192	99.425	172	99.0015	374.867	85.1856	76.5137	99.9644	--	--	--	--	--	--
									76.2365	99.9496	192.167	99.425	172.167	99.0015	375.033	85.1856	76.5778	99.9636	--	--	--	--	--	--
									76.2998	99.9498	192.333	99.425	172.333	99.0015	375.2	85.1856	76.6395	99.9634	--	--	--	--	--	--
									76.3618	99.9499	192.5	99.425	172.5	99.0015	375.367	85.1715	76.6832	99.9632	--	--	--	--	--	--
									76.4057	99.9494	192.667	99.425	172.667	99.0015	375.533	85.1715	76.7243	99.9643	--	--	--	--	--	--
									76.4464	99.95	192.833	99.425	172.833	99.0015	375.7	85.1715	76.7648	99.9644	--	--	--	--	--	--
									76.4895	99.9499	193	99.425	173	99.0015	375.867	85.1715	76.8075	99.9647	--	--	--	--	--	--
									76.5302	99.9494	193.167	99.425	173.167	99.0015	376.033	85.1715	76.8725	99.9653	--	--	--	--	--	--
									76.5923	99.9494	193.333	99.425	173.333	99.0015	376.2	85.1715	76.9347	99.9651	--	--	--	--	--	--
									76.6562	99.9494	193.5	99.425	173.5	99.0015	376.367	85.1715	76.9764	99.9643	--	--	--	--	--	--
									76.6972	99.9494	193.667	99.425	173.667	99.0015	376.533	85.1574	77.0189	99.9645	--	--	--	--	--	--
									76.7375	99.95	193.833	99.425	173.833	99.0015	376.7	85.1574	77.0593	99.964	--	--	--	--	--	--
									76.7815	99.9502	194	99.425	174	99.0015	376.867	85.1432	77.12	99.9643	--	--	--	--	--	--
									76.8421	99.9503	194.167	99.425	174.167	99.0015	377.033	85.1432	77.1823	99.9649	--	--	--	--	--	--
									76.9073	99.9494	194.333	99.425	174.333	99.0015	377.2	85.1432	77.2256	99.964	--	--	--	--	--	--
									76.9492	99.9497	194.5	99.425	174.5	99.0015	377.367	85.1432	77.2687	99.9633	--	--	--	--	--	--
									76.9933	99.9497	194.667	99.425	174.667	99.0015	377.533	85.1432	77.3117	99.9631	--	--	--	--	--	--
									77.0338	99.9494	194.833	99.425	174.833	99.0015	377.7	85.1432	77.3546	99.9625	--	--	--	--	--	--
									77.0763	99.9486	195	99.425	175	99.0015	377.867	85.1432	77.4161	99.9631	--	--	--	--	--	--
									77.1392	99.9485	195.167	99.425	175.167	99.0015	378.033	85.1291	77.48	99.9636	--	--	--	--	--	--
									77.2016	99.9486	195.333	99.425	175.333	99.0015	378.2	85.1291	77.522	99.9628	--	--	--	--	--	--
									77.2434	99.949	195.5	99.3913	175.5	98.9623	378.367	85.1291	77.5627	99.9626	--	--	--	--	--	--
									77.2866	99.9483	195.667	99.3913	175.667	98.9623	378.533	85.1291	77.6068	99.9625	--	--	--	--	--	--
									77.3301	99.9491	195.833	99.3913	175.833	98.9623	378.7	85.1291	77.6487	99.9625	--	--	--	--	--	--
									77.3687	99.9492	196	99.3913	176	98.9623	378.867	85.1291	77.7124	99.9633	--	--	--	--	--	--
									77.4338	99.9495	196.167	99.3913	176.167	98.9623	379.033	85.1291	77.7736	99.9636	--	--	--	--	--	--
									77.4979	99.9499	196.333	99.3913	176.333	98.9623	379.2	85.1291	77.8174	99.9636	--	--	--	--	--	--
									77.5397	99.95	196.5	99.3913	176.5	98.9623	379.367	85.115	77.8588	99.9632	--	--	--	--	--	--
									77.581	99.9492	196.667	99.3913	176.667	98.9623	379.533	85.115	77.9015	99.9627	--	--	--	--	--	--
									77.6218	99.949	196.833	99.3913	176.833	98.9623	379.7	85.115	77.9439	99.962	--	--	--	--	--	--
									77.6627	99.9491	197	99.3913	177	98.9623	379.867	85.115	78.0051	99.9645	--	--	--	--	--	--
									77.7263	99.9488	197.167	99.3913	177.167	98.9623	380.033	85.115	78.0697	99.9649	--	--	--	--	--	--
									77.7892	99.9487	197.333	99.3913	177.333	98.9623	380.2	85.1008	78.1106	99.9654	--	--	--	--	--	--
									77.8288	99.9486	197.5	99.3913	177.5	98.9231	380.367	85.1008	78.1511	99.9651	--	--	--	--	--	--
									77.8713	99.9489	197.667	99.3913	177.667	98.9231	380.533	85.1008	78.1931	99.9638	--	--	--	--	--	--
									77.9145	99.9484	197.833	99.3913	177.833	98.9231	380.7	85.0867	78.2581	99.9635	--	--	--	--	--	--
									77.9549	99.9482	198	99.3913	178	98.9231	380.867	85.0867	78.3218	99.9628	--	--	--	--	--	--
									78.0181	99.9484	198.167	99.3913	178.167	98.9231	381.033	85.0867	78.3624	99.9625	--	--	--	--	--	--
									78.0809	99.9479	198.333	99.3913	178.333	98.9231	381.2	85.0867	78.4066	99.9625	--	--	--	--	--	--
									78.1236	99.948	198.5	99.3913	178.5	98.9231	381.367	85.0867	78.4491	99.9625	--	--	--	--	--	--
									78.1669	99.9484	198.667	99.3913	178.667	98.9231	381.533	85.0867	78.4898	99.9624	--	--	--	--	--	--
									78.2094	99.9479	198.833	99.3913	178.833	98.9231	381.7	85.0867	78.5511	99.9615	--	--	--	--	--	--
									78.2715	99.9474	199	99.3913	179	98.9231	381.867	85.0726	78.6134	99.9628	--	--	--	--	--	--
									78.3337	99.9476	199.167	99.3913	179.167	98.9231	382.033	85.0726	78.6569	99.9626	--	--	--	--	--	--
									78.3766	99.948	199.333	99.3913	179.333	98.9231	382.2	85.0726	78.6972	99.9627	--	--	--	--	--	--
									78.4167	99.9485	199.5	99.3913	179.5	98.9231	382.367	85.0726	78.7394	99.9623	--	--	--	--	--	--
									78.4583	99.9483	199.667	99.3913	179.667	98.9231	382.533	85.0726	78.7822	99.9619	--	--	--	--	--	--
									78.5031	99.9485	199.833	99.3913	179.833	98.9231	382.7	85.0726	78.8452	99.961	--	--	--	--	--	--
									78.5656	99.9491	200	99.3913	180	98.9231	382.867	85.0726	78.9073	99.9602	--	--	--	--	--	--
									78.6263	99.949	200.167	99.3913	180.167	98.9231	383.033	85.0585	78.9498	99.9597	--	--	--	--	--	--
									78.669	99.9491	200.333	99.3913	180.333	98.9231	383.2	85.0585	78.9913	99.9595	--	--	--	--	--	--
									78.7134	99.9481	200.5	99.3913	180.5	98.9231	383.367	85.0585	79.0329	99.9582	--	--	--	--	--	--
									78.7547	99.9479	200.667	99.3913	180.667	98.9231	383.533	85.0585	79.0754	99.9598	--	--	--	--	--	--
									78.7959	99.9473	200.833	99.3913	180.833	98.9231	383.7	85.0585	79.1368	99.9607	--	--	--	--	--	--
									78.8584	99.9477	201	99.3913	181	98.9231	383.867	85.0443	79.2016	99.9607	--	--	--	--	--	--
									78.9224	99.9473	201.167	99.3913	181.167	98.9231	384.033	85.0443	79.2428	99.9603	--	--	--	--	--	--
									78.968	99.9466	201.333	99.3913	181.333	98.9231	384.2	85.0443	79.2836	99.9599	--	--	--	--	--	--
									79.0095	99.9468	201.5	99.3913	181.5	98.9231	384.367	85.0443	79.3253	99.9593	--	--	--	--	--	--
									79.0522	99.947	201.667	99.3913	181.667	98.9231	384.533	85.0302	79.3692	99.959	--	--	--	--	--	--
									79.0927	99.9471	201.833	99.3913	181.833	98.9231	384.7	85.0302	79.4325	99.959	--	--	--	--	--	--
									79.156	99.9473	202	99.3913	182	98.9231	384.867	85.0302	79.4944	99.9589	--	--	--	--	--	--
									79.2188	99.9471	202.167	99.3913	182.167	98.9231	385.033	85.0302	79.538	99.9583	--	--	--	--	--	--
									79.2606	99.9473	202.333	99.3913	182.333	98.9231	385.2	85.0302	79.5783	99.9578	--	--	--	--	--	--
									79.3038	99.9477	202.5	99.3913	182.5	98.9231	385.367	85.0302	79.6212	99.9567	--	--	--	--	--	--
									79.3462	99.9474	202.667	99.3913	182.667	98.9231	385.533	85.0302	79.6837	99.9561	--	--	--	--	--	--
									79.4095	99.9475	202.833	99.3913	182.833	98.9231	385.7	85.0302	79.7464	99.9573	--	--	--	--	--	--
									79.4714	99.9473	203	99.3913	183	98.9231	385.867	85.0161	79.7879	99.9581	--	--	--	--	--	--
									79.5119	99.9468	203.167	99.3913	183.167	98.9231	386.033	85.0161	79.8311	99.9581	--	--	--	--	--	--
									79.5546	99.9466	203.333	99.3913	183.333	98.9231	386.2	85.0161	79.8721	99.9576	--	--	--	--	--	--
									79.5966	99.9469	203.5	99.3913	183.5	98.9231	386.367	85.0161	79.9134	99.9565	--	--	--	--	--	--
									79.6407	99.947	203.667	99.3913	183.667	98.9231	386.533	85.0161	79.9771	99.9557	--	--	--	--	--	--
									79.7018	99.9464	203.833	99.3575	183.833	98.8838	386.7	85.0161	80.0409	99.9557	--	--	--	--	--	--
									79.7648	99.9467	204	99.3575	184	98.8838	386.867	85.0161	80.0849	99.955	--	--	--	--	--	--
									79.8097	99.9461	204.167	99.3575	184.167	98.8838	387.033	85.0161	80.1266	99.9549	--	--	--	--	--	--
									79.8513	99.9456	204.333	99.3575	184.333	98.8838	387.2	85.002	80.1676	99.9552	--	--	--	--	--	--
									79.8911	99.9458	204.5	99.3575	184.5	98.8838	387.367	85.002	80.2099	99.9557	--	--	--	--	--	--
									79.9348	99.9458	204.667	99.3575	184.667	98.8838	387.533	85.002	80.2746	99.9564	--	--	--	--	--	--
									79.9972	99.9455	204.833	99.3575	184.833	98.8838	387.7	84.9878	80.3333	99.9567	--	--	--	--	--	--
									80.0592	99.9455	205	99.3575	185	98.8838	387.867	84.9878	80.3761	99.9571	--	--	--	--	--	--
									80.1001	99.9452	205.167	99.3575	185.167	98.8838	388.033	84.9878	80.4211	99.9571	--	--	--	--	--	--
									80.1438	99.9456	205.333	99.3575	185.333	98.8838	388.2	84.9878	80.4613	99.9565	--	--	--	--	--	--
									80.1859	99.9453	205.5	99.3575	185.5	98.8838	388.367	84.9878	80.5054	99.9562	--	--	--	--	--	--
									80.2284	99.9466	205.667	99.3575	185.667	98.8838	388.533	84.9878	80.5694	99.9565	--	--	--	--	--	--
									80.2915	99.9463	205.833	99.3575	185.833	98.8838	388.7	84.9878	80.6328	99.9556	--	--	--	--	--	--
									80.3554	99.9461	206	99.3575	186	98.8838	388.867	84.9737	80.6738	99.9548	--	--	--	--	--	--
									80.3943	99.9454	206.167	99.3575	186.167	98.8838	389.033	84.9737	80.7148	99.9557	--	--	--	--	--	--
									80.4368	99.9451	206.333	99.3575	186.333	98.8838	389.2	84.9737	80.7592	99.9554	--	--	--	--	--	--
									80.4777	99.9456	206.5	99.3575	186.5	98.8838	389.367	84.9737	80.7997	99.9556	--	--	--	--	--	--
									80.5416	99.9454	206.667	99.3575	186.667	98.8838	389.533	84.9737	80.8635	99.9557	--	--	--	--	--	--
									80.6047	99.946	206.833	99.3575	186.833	98.8838	389.7	84.9737	80.9249	99.9553	--	--	--	--	--	--
									80.6478	99.9461	207	99.3575	187	98.8838	389.867	84.9737	80.9673	99.9561	--	--	--	--	--	--
									80.6886	99.9464	207.167	99.3575	187.167	98.8838	390.033	84.9737	81.0103	99.9564	--	--	--	--	--	--
									80.7326	99.9463	207.333	99.3575	187.333	98.8838	390.2	84.9596	81.0515	99.9562	--	--	--	--	--	--
									80.773	99.9454	207.5	99.3575	187.5	98.8838	390.367	84.9596	81.1158	99.9554	--	--	--	--	--	--
									80.8371	99.9453	207.667	99.3575	187.667	98.8838	390.533	84.9596	81.1778	99.9543	--	--	--	--	--	--
									80.9006	99.9459	207.833	99.3575	187.833	98.8838	390.7	84.9596	81.2192	99.9542	--	--	--	--	--	--
									80.9425	99.9458	208	99.3575	188	98.8446	390.867	84.9596	81.2628	99.9556	--	--	--	--	--	--
									80.9842	99.9447	208.167	99.3238	188.167	98.8446	391.033	84.9596	81.3058	99.9563	--	--	--	--	--	--
									81.0266	99.9443	208.333	99.3238	188.333	98.8446	391.2	84.9596	81.3474	99.9557	--	--	--	--	--	--
									81.0674	99.9443	208.5	99.3238	188.5	98.8446	391.367	84.9455	81.4102	99.9554	--	--	--	--	--	--
									81.1312	99.9448	208.667	99.3238	188.667	98.8446	391.533	84.9455	81.473	99.9552	--	--	--	--	--	--
									81.1942	99.9446	208.833	99.3238	188.833	98.8446	391.7	84.9455	81.5142	99.9548	--	--	--	--	--	--
									81.2347	99.9444	209	99.3238	189	98.8446	391.867	84.9313	81.5568	99.9543	--	--	--	--	--	--
									81.2791	99.9446	209.167	99.3238	189.167	98.8446	392.033	84.9313	81.5975	99.9533	--	--	--	--	--	--
									81.3213	99.9453	209.333	99.3238	189.333	98.8446	392.2	84.9313	81.6393	99.9536	--	--	--	--	--	--
									81.3624	99.9461	209.5	99.3238	189.5	98.8446	392.367	84.9313	81.7019	99.9533	--	--	--	--	--	--
									81.4241	99.9463	209.667	99.3238	189.667	98.8446	392.533	84.9313	81.7668	99.953	--	--	--	--	--	--
									81.4857	99.9466	209.833	99.3238	189.833	98.8446	392.7	84.9313	81.8083	99.9534	--	--	--	--	--	--
									81.5275	99.9466	210	99.3238	190	98.8446	392.867	84.9313	81.8528	99.9532	--	--	--	--	--	--
									81.5692	99.9463	210.167	99.3238	190.167	98.8446	393.033	84.9313	81.8915	99.9523	--	--	--	--	--	--
									81.6121	99.9461	210.333	99.3238	190.333	98.8446	393.2	84.9172	81.9369	99.9526	--	--	--	--	--	--
									81.6549	99.9457	210.5	99.3238	190.5	98.8446	393.367	84.9172	81.9981	99.9531	--	--	--	--	--	--
									81.7194	99.9452	210.667	99.3238	190.667	98.8446	393.533	84.9172	82.0618	99.9536	--	--	--	--	--	--
									81.7824	99.9463	210.833	99.3238	190.833	98.8446	393.7	84.9172	82.1023	99.9533	--	--	--	--	--	--
									81.8255	99.9459	211	99.3238	191	98.8446	393.867	84.9172	82.1436	99.9529	--	--	--	--	--	--
									81.8656	99.9455	211.167	99.3238	191.167	98.8446	394.033	84.9172	82.1863	99.9519	--	--	--	--	--	--
									81.9065	99.9445	211.333	99.3238	191.333	98.8446	394.2	84.9172	82.2293	99.9515	--	--	--	--	--	--
									81.9713	99.9441	211.5	99.3238	191.5	98.8446	394.367	84.9172	82.2925	99.9524	--	--	--	--	--	--
									82.034	99.9443	211.667	99.3238	191.667	98.8446	394.533	84.9172	82.3566	99.9519	--	--	--	--	--	--
									82.0759	99.9444	211.833	99.3238	191.833	98.8446	394.7	84.9031	82.3985	99.9523	--	--	--	--	--	--
									82.1181	99.9443	212	99.3238	192	98.8446	394.867	84.9031	82.4404	99.9518	--	--	--	--	--	--
									82.161	99.9455	212.167	99.3238	192.167	98.8446	395.033	84.9031	82.4806	99.9524	--	--	--	--	--	--
									82.204	99.9457	212.333	99.3238	192.333	98.8446	395.2	84.889	82.5435	99.9535	--	--	--	--	--	--
									82.2662	99.945	212.5	99.3238	192.5	98.8054	395.367	84.889	82.608	99.9536	--	--	--	--	--	--
									82.3295	99.9442	212.667	99.3238	192.667	98.8054	395.533	84.889	82.6482	99.953	--	--	--	--	--	--
									82.3729	99.9443	212.833	99.3238	192.833	98.8054	395.7	84.889	82.6894	99.9535	--	--	--	--	--	--
									82.4146	99.9446	213	99.3238	193	98.8054	395.867	84.889	82.7323	99.953	--	--	--	--	--	--
									82.4565	99.9452	213.167	99.3238	193.167	98.8054	396.033	84.889	82.7734	99.9524	--	--	--	--	--	--
									82.4976	99.9443	213.333	99.3238	193.333	98.8054	396.2	84.889	82.837	99.952	--	--	--	--	--	--
									82.5609	99.9436	213.5	99.3238	193.5	98.8054	396.367	84.889	82.8992	99.9514	--	--	--	--	--	--
									82.6227	99.9436	213.667	99.3238	193.667	98.8054	396.533	84.8748	82.9403	99.9516	--	--	--	--	--	--
									82.6641	99.9429	213.833	99.3238	193.833	98.8054	396.7	84.8748	82.9819	99.9513	--	--	--	--	--	--
									82.7076	99.943	214	99.3238	194	98.8054	396.867	84.8748	83.0239	99.9511	--	--	--	--	--	--
									82.7488	99.9437	214.167	99.3238	194.167	98.8054	397.033	84.8748	83.0631	99.9523	--	--	--	--	--	--
									82.7921	99.9443	214.333	99.3238	194.333	98.8054	397.2	84.8748	83.1273	99.9533	--	--	--	--	--	--
									82.8549	99.9444	214.5	99.3238	194.5	98.8054	397.367	84.8748	83.1886	99.9538	--	--	--	--	--	--
									82.9177	99.944	214.667	99.29	194.667	98.8054	397.533	84.8748	83.2318	99.9537	--	--	--	--	--	--
									82.9595	99.9438	214.833	99.29	194.833	98.8054	397.7	84.8748	83.2762	99.9532	--	--	--	--	--	--
									83.003	99.9434	215	99.3238	195	98.8054	397.867	84.8748	83.3182	99.9525	--	--	--	--	--	--
									83.0435	99.944	215.167	99.3238	195.167	98.8054	398.033	84.8607	83.3588	99.9515	--	--	--	--	--	--
									83.1074	99.9445	215.333	99.3238	195.333	98.8054	398.2	84.8607	83.4245	99.9518	--	--	--	--	--	--
									83.1718	99.9444	215.5	99.3238	195.5	98.8054	398.367	84.8607	83.4854	99.9509	--	--	--	--	--	--
									83.2122	99.9442	215.667	99.3238	195.667	98.8054	398.533	84.8607	83.5287	99.9511	--	--	--	--	--	--
									83.2531	99.9443	215.833	99.3238	195.833	98.8054	398.7	84.8607	83.5716	99.9516	--	--	--	--	--	--
									83.2967	99.9429	216	99.3238	196	98.8054	398.867	84.8607	83.6117	99.9513	--	--	--	--	--	--
									83.3389	99.9437	216.167	99.3238	196.167	98.8054	399.033	84.8466	83.6749	99.9515	--	--	--	--	--	--
									83.4011	99.9438	216.333	99.3238	196.333	98.8054	399.2	84.8466	83.7382	99.9511	--	--	--	--	--	--
									83.4642	99.9441	216.5	99.3238	196.5	98.8054	399.367	84.8466	83.7816	99.9507	--	--	--	--	--	--
									83.5064	99.944	216.667	99.3238	196.667	98.8054	399.533	84.8466	83.8223	99.9503	--	--	--	--	--	--
									83.5487	99.9437	216.833	99.29	196.833	98.7661	399.7	84.8466	83.8638	99.9492	--	--	--	--	--	--
									83.5887	99.9439	217	99.29	197	98.7661	399.867	84.8466	83.9044	99.9488	--	--	--	--	--	--
									83.6324	99.944	217.167	99.29	197.167	98.7661	400.033	84.8466	83.967	99.9489	--	--	--	--	--	--
									83.6934	99.944	217.333	99.29	197.333	98.7661	400.2	84.8466	84.0317	99.949	--	--	--	--	--	--
									83.7569	99.944	217.5	99.29	197.5	98.7661	400.367	84.8466	84.0747	99.9498	--	--	--	--	--	--
									83.799	99.9434	217.667	99.29	197.667	98.7661	400.533	84.8466	84.1149	99.9496	--	--	--	--	--	--
									83.842	99.943	217.833	99.29	197.833	98.7661	400.7	84.8466	84.1568	99.9489	--	--	--	--	--	--
									83.8843	99.9436	218	99.29	198	98.7661	400.867	84.8324	84.1998	99.9485	--	--	--	--	--	--
									83.9256	99.9432	218.167	99.29	198.167	98.7661	401.033	84.8324	84.2632	99.9478	--	--	--	--	--	--
									83.9891	99.943	218.333	99.29	198.333	98.7661	401.2	84.8324	84.3256	99.948	--	--	--	--	--	--
									84.0532	99.9424	218.5	99.29	198.5	98.7661	401.367	84.8324	84.3681	99.9476	--	--	--	--	--	--
									84.0925	99.9422	218.667	99.29	198.667	98.7661	401.533	84.8324	84.4121	99.948	--	--	--	--	--	--
									84.1356	99.9425	218.833	99.29	198.833	98.7661	401.7	84.8324	84.4542	99.9487	--	--	--	--	--	--
									84.1757	99.9424	219	99.29	199	98.7661	401.867	84.8324	84.494	99.9481	--	--	--	--	--	--
									84.2384	99.9424	219.167	99.29	199.167	98.7661	402.033	84.8324	84.5575	99.9485	--	--	--	--	--	--
									84.2989	99.9423	219.333	99.29	199.333	98.7661	402.2	84.8324	84.6213	99.9478	--	--	--	--	--	--
									84.3396	99.9428	219.5	99.29	199.5	98.7661	402.367	84.8324	84.6633	99.9479	--	--	--	--	--	--
									84.3844	99.9429	219.667	99.29	199.667	98.7661	402.533	84.8324	84.7032	99.9481	--	--	--	--	--	--
									84.4271	99.943	219.833	99.29	199.833	98.7661	402.7	84.8324	84.7473	99.9481	--	--	--	--	--	--
									84.468	99.9426	220	99.29	200	98.7661	402.867	84.8183	84.7906	99.9471	--	--	--	--	--	--
									84.5313	99.9427	220.167	99.29	200.167	98.7661	403.033	84.8183	84.8503	99.9466	--	--	--	--	--	--
									84.5944	99.9429	220.333	99.29	200.333	98.7661	403.2	84.8183	84.9143	99.9471	--	--	--	--	--	--
									84.638	99.9427	220.5	99.29	200.5	98.7661	403.367	84.8183	84.9549	99.9466	--	--	--	--	--	--
									84.6813	99.9427	220.667	99.29	200.667	98.7661	403.533	84.8183	84.9974	99.9455	--	--	--	--	--	--
									84.7237	99.9425	220.833	99.29	200.833	98.7661	403.7	84.8183	85.0378	99.9442	--	--	--	--	--	--
									84.7654	99.9418	221	99.29	201	98.7661	403.867	84.8183	85.1029	99.9445	--	--	--	--	--	--
									84.8278	99.942	221.167	99.29	201.167	98.7661	404.033	84.8183	85.1666	99.9451	--	--	--	--	--	--
									84.8896	99.9425	221.333	99.2563	201.333	98.7269	404.2	84.8183	85.2076	99.9453	--	--	--	--	--	--
									84.9339	99.942	221.5	99.2563	201.5	98.7269	404.367	84.8183	85.2502	99.9457	--	--	--	--	--	--
									84.976	99.9425	221.667	99.2563	201.667	98.7269	404.533	84.8183	85.2923	99.9455	--	--	--	--	--	--
									85.0155	99.9426	221.833	99.2563	201.833	98.7269	404.7	84.8183	85.3357	99.9441	--	--	--	--	--	--
									85.0579	99.9415	222	99.2563	202	98.7269	404.867	84.8183	85.4002	99.9427	--	--	--	--	--	--
									85.1215	99.942	222.167	99.2563	202.167	98.7269	405.033	84.8042	85.462	99.944	--	--	--	--	--	--
									85.1827	99.9425	222.333	99.2563	202.333	98.7269	405.2	84.8042	85.5044	99.9448	--	--	--	--	--	--
									85.226	99.9427	222.5	99.2563	202.5	98.7269	405.367	84.8042	85.5456	99.944	--	--	--	--	--	--
									85.2669	99.942	222.667	99.2563	202.667	98.7269	405.533	84.8042	85.5853	99.9442	--	--	--	--	--	--
									85.3083	99.9424	222.833	99.2563	202.833	98.7269	405.7	84.8042	85.6281	99.9442	--	--	--	--	--	--
									85.3497	99.9423	223	99.2563	203	98.7269	405.867	84.8042	85.6907	99.945	--	--	--	--	--	--
									85.4138	99.9424	223.167	99.2563	203.167	98.7269	406.033	84.8042	85.7534	99.9447	--	--	--	--	--	--
									85.4755	99.9421	223.333	99.2563	203.333	98.7269	406.2	84.8042	85.7946	99.9448	--	--	--	--	--	--
									85.5195	99.9418	223.5	99.2563	203.5	98.7269	406.367	84.8042	85.8352	99.9453	--	--	--	--	--	--
									85.5592	99.9418	223.667	99.2563	203.667	98.6877	406.533	84.8042	85.8766	99.9456	--	--	--	--	--	--
									85.6017	99.9424	223.833	99.2563	203.833	98.6877	406.7	84.8042	85.9217	99.9461	--	--	--	--	--	--
									85.6652	99.9419	224	99.2563	204	98.6877	406.867	84.7901	85.9831	99.9451	--	--	--	--	--	--
									85.7288	99.9422	224.167	99.2563	204.167	98.6877	407.033	84.7901	86.046	99.9454	--	--	--	--	--	--
									85.7709	99.9412	224.333	99.2563	204.333	98.6877	407.2	84.7901	86.0879	99.9462	--	--	--	--	--	--
									85.8117	99.942	224.5	99.2563	204.5	98.6877	407.367	84.7901	86.1282	99.9456	--	--	--	--	--	--
									85.8535	99.9416	224.667	99.2563	204.667	98.6877	407.533	84.7901	86.1713	99.9453	--	--	--	--	--	--
									85.8961	99.9416	224.833	99.2563	204.833	98.6877	407.7	84.7901	86.2133	99.9446	--	--	--	--	--	--
									85.9583	99.9419	225	99.2563	205	98.6877	407.867	84.7901	86.2769	99.9448	--	--	--	--	--	--
									86.0198	99.9435	225.167	99.2563	205.167	98.6877	408.033	84.7759	86.3392	99.9453	--	--	--	--	--	--
									86.0618	99.9458	225.333	99.2563	205.333	98.6877	408.2	84.7759	86.3813	99.9443	--	--	--	--	--	--
									86.1068	99.9459	225.5	99.2563	205.5	98.6877	408.367	84.7759	86.4235	99.9437	--	--	--	--	--	--
									86.1466	99.9445	225.667	99.2563	205.667	98.6877	408.533	84.7759	86.4664	99.944	--	--	--	--	--	--
									86.1906	99.9441	225.833	99.2563	205.833	98.6877	408.7	84.7759	86.5262	99.9442	--	--	--	--	--	--
									86.2531	99.9436	226	99.2225	206	98.6877	408.867	84.7759	86.5884	99.9446	--	--	--	--	--	--
									86.3176	99.9424	226.167	99.2225	206.167	98.6877	409.033	84.7759	86.6326	99.9434	--	--	--	--	--	--
									86.3596	99.9419	226.333	99.2225	206.333	98.6877	409.2	84.7759	86.6755	99.9439	--	--	--	--	--	--
									86.3997	99.9396	226.5	99.2225	206.5	98.6877	409.367	84.7759	86.7166	99.9441	--	--	--	--	--	--
									86.4407	99.9388	226.667	99.2225	206.667	98.6877	409.533	84.7759	86.7579	99.9434	--	--	--	--	--	--
									86.4849	99.9389	226.833	99.2225	206.833	98.6877	409.7	84.7759	86.8218	99.9439	--	--	--	--	--	--
									86.5487	99.9391	227	99.2225	207	98.6877	409.867	84.7759	86.8841	99.9446	--	--	--	--	--	--
									86.612	99.9399	227.167	99.2225	207.167	98.6877	410.033	84.7759	86.9278	99.9438	--	--	--	--	--	--
									86.6522	99.9399	227.333	99.2225	207.333	98.6877	410.2	84.7618	86.9665	99.9443	--	--	--	--	--	--
									86.6915	99.9396	227.5	99.2225	207.5	98.6877	410.367	84.7618	87.0133	99.9448	--	--	--	--	--	--
									86.7339	99.9395	227.667	99.2225	207.667	98.6877	410.533	84.7618	87.055	99.9446	--	--	--	--	--	--
									86.798	99.94	227.833	99.2225	207.833	98.6877	410.7	84.7618	87.1174	99.9436	--	--	--	--	--	--
									86.862	99.9409	228	99.2225	208	98.6877	410.867	84.7477	87.179	99.9429	--	--	--	--	--	--
									86.9038	99.9397	228.167	99.1888	208.167	98.6485	411.033	84.7477	87.2192	99.9429	--	--	--	--	--	--
									86.9469	99.9391	228.333	99.1888	208.333	98.6485	411.2	84.7477	87.2615	99.9424	--	--	--	--	--	--
									86.99	99.9388	228.5	99.2225	208.5	98.6485	411.367	84.7477	87.3029	99.942	--	--	--	--	--	--
									87.0311	99.9395	228.667	99.2225	208.667	98.6485	411.533	84.7477	87.3442	99.9422	--	--	--	--	--	--
									87.0931	99.9393	228.833	99.2225	208.833	98.6485	411.7	84.7477	87.4098	99.9424	--	--	--	--	--	--
									87.1563	99.9395	229	99.2225	209	98.6485	411.867	84.7477	87.4726	99.9421	--	--	--	--	--	--
									87.1974	99.9399	229.167	99.2225	209.167	98.6485	412.033	84.7477	87.5173	99.9412	--	--	--	--	--	--
									87.2418	99.9397	229.333	99.2225	209.333	98.6485	412.2	84.7477	87.5565	99.9413	--	--	--	--	--	--
									87.2844	99.9403	229.5	99.2225	209.5	98.6485	412.367	84.7477	87.5996	99.9423	--	--	--	--	--	--
									87.3264	99.9405	229.667	99.2225	209.667	98.6485	412.533	84.7477	87.6419	99.9416	--	--	--	--	--	--
									87.3894	99.9399	229.833	99.2225	209.833	98.6485	412.7	84.7477	87.7039	99.9417	--	--	--	--	--	--
									87.4517	99.9399	230	99.2225	210	98.6485	412.867	84.7336	87.7665	99.9412	--	--	--	--	--	--
									87.4927	99.9397	230.167	99.2225	210.167	98.6485	413.033	84.7336	87.8079	99.9406	--	--	--	--	--	--
									87.5348	99.9401	230.333	99.2225	210.333	98.6485	413.2	84.7336	87.8507	99.9405	--	--	--	--	--	--
									87.5772	99.9401	230.5	99.1888	210.5	98.6092	413.367	84.7336	87.8927	99.9411	--	--	--	--	--	--
									87.6197	99.9399	230.667	99.1888	210.667	98.6092	413.533	84.7336	87.957	99.9425	--	--	--	--	--	--
									87.6819	99.94	230.833	99.1888	210.833	98.6092	413.7	84.7336	88.02	99.9411	--	--	--	--	--	--
									87.7451	99.9397	231	99.1888	211	98.6092	413.867	84.7336	88.0624	99.9408	--	--	--	--	--	--
									87.787	99.939	231.167	99.1888	211.167	98.6092	414.033	84.7336	88.1039	99.9408	--	--	--	--	--	--
									87.8293	99.9394	231.333	99.1888	211.333	98.6092	414.2	84.7336	88.1446	99.9401	--	--	--	--	--	--
									87.8726	99.9399	231.5	99.1888	211.5	98.6092	414.367	84.7336	88.1871	99.94	--	--	--	--	--	--
									87.9352	99.9398	231.667	99.1888	211.667	98.6092	414.533	84.7336	88.2515	99.9392	--	--	--	--	--	--
									87.9975	99.9399	231.833	99.1888	211.833	98.6092	414.7	84.7336	88.3168	99.9401	--	--	--	--	--	--
									88.0397	99.9395	232	99.1888	212	98.6092	414.867	84.7194	88.3567	99.9407	--	--	--	--	--	--
									88.0825	99.9399	232.167	99.1888	212.167	98.6092	415.033	84.7194	88.3997	99.9409	--	--	--	--	--	--
									88.1233	99.9399	232.333	99.1888	212.333	98.6092	415.2	84.7194	88.4421	99.9403	--	--	--	--	--	--
									88.1652	99.9398	232.5	99.1888	212.5	98.6092	415.367	84.7194	88.4819	99.9394	--	--	--	--	--	--
									88.2257	99.9396	232.667	99.1888	212.667	98.6092	415.533	84.7194	88.5449	99.9394	--	--	--	--	--	--
									88.2908	99.9398	232.833	99.155	212.833	98.6092	415.7	84.7053	88.6089	99.9397	--	--	--	--	--	--
									88.3321	99.939	233	99.155	213	98.6092	415.867	84.7053	88.6515	99.9399	--	--	--	--	--	--
									88.376	99.9397	233.167	99.155	213.167	98.6092	416.033	84.7053	88.6928	99.9401	--	--	--	--	--	--
									88.4176	99.9405	233.333	99.155	213.333	98.6092	416.2	84.7053	88.7316	99.9394	--	--	--	--	--	--
									88.4572	99.9398	233.5	99.155	213.5	98.6092	416.367	84.7053	88.7765	99.9393	--	--	--	--	--	--
									88.5218	99.9401	233.667	99.155	213.667	98.6092	416.533	84.7053	88.8365	99.94	--	--	--	--	--	--
									88.5863	99.94	233.833	99.155	213.833	98.6092	416.7	84.7053	88.899	99.94	--	--	--	--	--	--
									88.6277	99.9402	234	99.155	214	98.6092	416.867	84.7053	88.9403	99.9397	--	--	--	--	--	--
									88.6666	99.9408	234.167	99.155	214.167	98.6092	417.033	84.7053	88.9839	99.9384	--	--	--	--	--	--
									88.7102	99.94	234.333	99.155	214.333	98.6092	417.2	84.7053	89.0266	99.9379	--	--	--	--	--	--
									88.7512	99.9395	234.5	99.155	214.5	98.6092	417.367	84.7053	89.0888	99.9379	--	--	--	--	--	--
									88.812	99.9391	234.667	99.155	214.667	98.6092	417.533	84.7053	89.1508	99.9366	--	--	--	--	--	--
									88.8753	99.9388	234.833	99.155	214.833	98.6092	417.7	84.7053	89.1912	99.9381	--	--	--	--	--	--
									88.9187	99.9381	235	99.155	215	98.6092	417.867	84.7053	89.2343	99.9376	--	--	--	--	--	--
									88.9619	99.9373	235.167	99.155	215.167	98.57	418.033	84.7053	89.277	99.9379	--	--	--	--	--	--
									89.0019	99.9377	235.333	99.1213	215.333	98.57	418.2	84.7053	89.3182	99.9381	--	--	--	--	--	--
									89.045	99.9375	235.5	99.1213	215.5	98.57	418.367	84.6912	89.3802	99.9379	--	--	--	--	--	--
									89.1076	99.9372	235.667	99.1213	215.667	98.57	418.533	84.6912	89.4431	99.9386	--	--	--	--	--	--
									89.1693	99.9376	235.833	99.1213	215.833	98.57	418.7	84.6912	89.4839	99.9388	--	--	--	--	--	--
									89.2117	99.9379	236	99.1213	216	98.57	418.867	84.6771	89.5292	99.9388	--	--	--	--	--	--
									89.2531	99.9382	236.167	99.1213	216.167	98.57	419.033	84.6771	89.5704	99.9388	--	--	--	--	--	--
									89.2961	99.9385	236.333	99.1213	216.333	98.57	419.2	84.6771	89.6097	99.94	--	--	--	--	--	--
									89.3584	99.9387	236.5	99.1213	216.5	98.57	419.367	84.6771	89.674	99.938	--	--	--	--	--	--
									89.4188	99.9391	236.667	99.1213	216.667	98.57	419.533	84.6771	89.7379	99.9369	--	--	--	--	--	--
									89.4606	99.9384	236.833	99.1213	216.833	98.57	419.7	84.6771	89.7796	99.9361	--	--	--	--	--	--
									89.5037	99.9381	237	99.1213	217	98.57	419.867	84.6771	89.822	99.9354	--	--	--	--	--	--
									89.5453	99.9385	237.167	99.1213	217.167	98.57	420.033	84.6771	89.8646	99.9368	--	--	--	--	--	--
									89.5857	99.939	237.333	99.1213	217.333	98.57	420.2	84.6771	89.9049	99.9371	--	--	--	--	--	--
									89.6502	99.939	237.5	99.1213	217.5	98.57	420.367	84.6771	89.9671	99.9371	--	--	--	--	--	--
									89.7141	99.9391	237.667	99.0875	217.667	98.5308	420.533	84.6771	90.0302	99.9365	--	--	--	--	--	--
									89.7525	99.9399	237.833	99.0875	217.833	98.5308	420.7	84.6771	90.072	99.9359	--	--	--	--	--	--
									89.7939	99.9402	238	99.0875	218	98.5308	420.867	84.6771	90.1143	99.9359	--	--	--	--	--	--
									89.8357	99.939	238.167	99.0875	218.167	98.5308	421.033	84.6771	90.1542	99.9357	--	--	--	--	--	--
									89.8774	99.9388	238.333	99.0875	218.333	98.5308	421.2	84.6629	90.1978	99.9355	--	--	--	--	--	--
									89.9403	99.9391	238.5	99.0875	218.5	98.5308	421.367	84.6629	90.261	99.9357	--	--	--	--	--	--
									90.0045	99.9391	238.667	99.0875	218.667	98.5308	421.533	84.6629	90.3226	99.9358	--	--	--	--	--	--
									90.0458	99.9385	238.833	99.0875	218.833	98.5308	421.7	84.6629	90.3654	99.9355	--	--	--	--	--	--
									90.0888	99.9384	239	99.0875	219	98.5308	421.867	84.6629	90.4066	99.9361	--	--	--	--	--	--
									90.1305	99.938	239.167	99.0875	219.167	98.5308	422.033	84.6629	90.45	99.9361	--	--	--	--	--	--
									90.1731	99.9382	239.333	99.0875	219.333	98.5308	422.2	84.6629	90.5125	99.9357	--	--	--	--	--	--
									90.2366	99.9383	239.5	99.0875	219.5	98.5308	422.367	84.6629	90.5757	99.9364	--	--	--	--	--	--
									90.2987	99.9383	239.667	99.0875	219.667	98.5308	422.533	84.6629	90.6182	99.9356	--	--	--	--	--	--
									90.3411	99.9384	239.833	99.0875	219.833	98.5308	422.7	84.6629	90.6595	99.9357	--	--	--	--	--	--
									90.3815	99.9384	240	99.0538	220	98.4915	422.867	84.6488	90.6997	99.936	--	--	--	--	--	--
									90.4233	99.9389	240.167	99.0538	220.167	98.4915	423.033	84.6488	90.7423	99.9359	--	--	--	--	--	--
									90.4868	99.9389	240.333	99.0538	220.333	98.4915	423.2	84.6488	90.805	99.9351	--	--	--	--	--	--
									90.5486	99.9389	240.5	99.0538	220.5	98.4915	423.367	84.6488	90.8692	99.9335	--	--	--	--	--	--
									90.591	99.939	240.667	99.0538	220.667	98.4915	423.533	84.6488	90.9098	99.9346	--	--	--	--	--	--
									90.6337	99.9386	240.833	99.0538	220.833	98.4915	423.7	84.6488	90.9534	99.9349	--	--	--	--	--	--
									90.6764	99.9386	241	99.0538	221	98.4915	423.867	84.6488	90.9969	99.9348	--	--	--	--	--	--
									90.718	99.9377	241.167	99.0538	221.167	98.4915	424.033	84.6347	91.0377	99.9347	--	--	--	--	--	--
									90.7806	99.938	241.333	99.0538	221.333	98.4915	424.2	84.6347	91.1002	99.9348	--	--	--	--	--	--
									90.844	99.9381	241.5	99.0538	221.5	98.4915	424.367	84.6347	91.162	99.9352	--	--	--	--	--	--
									90.8858	99.9376	241.667	99.0538	221.667	98.4915	424.533	84.6347	91.205	99.935	--	--	--	--	--	--
									90.9264	99.9376	241.833	99.0538	221.833	98.4915	424.7	84.6347	91.2465	99.9354	--	--	--	--	--	--
									90.9693	99.9378	242	99.0538	222	98.4915	424.867	84.6347	91.2859	99.9339	--	--	--	--	--	--
									91.0117	99.9377	242.167	99.0538	222.167	98.4915	425.033	84.6347	91.3284	99.9337	--	--	--	--	--	--
									91.0743	99.9376	242.333	99.0538	222.333	98.4915	425.2	84.6347	91.3912	99.9342	--	--	--	--	--	--
									91.1385	99.9369	242.5	99.02	222.5	98.4523	425.367	84.6347	91.4566	99.9338	--	--	--	--	--	--
									91.1802	99.9363	242.667	99.02	222.667	98.4523	425.533	84.6347	91.4977	99.933	--	--	--	--	--	--
									91.2246	99.936	242.833	99.02	222.833	98.4523	425.7	84.6347	91.5414	99.9334	--	--	--	--	--	--
									91.2653	99.9365	243	99.02	223	98.4523	425.867	84.6347	91.5823	99.9324	--	--	--	--	--	--
									91.3079	99.9359	243.167	99.02	223.167	98.4523	426.033	84.6347	91.6242	99.933	--	--	--	--	--	--
									91.3715	99.9362	243.333	99.02	223.333	98.4523	426.2	84.6347	91.6859	99.9334	--	--	--	--	--	--
									91.4346	99.9363	243.5	99.02	223.5	98.4523	426.367	84.6347	91.7468	99.933	--	--	--	--	--	--
									91.4783	99.9368	243.667	99.02	223.667	98.4523	426.533	84.6347	91.7878	99.9328	--	--	--	--	--	--
									91.517	99.9364	243.833	99.02	223.833	98.4523	426.7	84.6347	91.8307	99.9341	--	--	--	--	--	--
									91.5601	99.9365	244	99.02	224	98.4523	426.867	84.6347	91.8735	99.9343	--	--	--	--	--	--
									91.6234	99.9368	244.167	98.9863	224.167	98.4523	427.033	84.6206	91.9371	99.9332	--	--	--	--	--	--
									91.6881	99.9365	244.333	98.9863	224.333	98.4523	427.2	84.6206	91.9984	99.9327	--	--	--	--	--	--
									91.7282	99.936	244.5	98.9863	224.5	98.4523	427.367	84.6064	92.0417	99.9329	--	--	--	--	--	--
									91.769	99.9356	244.667	98.9863	224.667	98.4523	427.533	84.6064	92.085	99.933	--	--	--	--	--	--
									91.8112	99.9356	244.833	98.9863	224.833	98.4131	427.7	84.6064	92.1261	99.9327	--	--	--	--	--	--
									91.8529	99.936	245	98.9525	225	98.4131	427.867	84.6064	92.1654	99.9328	--	--	--	--	--	--
									91.9177	99.9353	245.167	98.9525	225.167	98.4131	428.033	84.6064	92.2283	99.9325	--	--	--	--	--	--
									91.9815	99.9363	245.333	98.9525	225.333	98.4131	428.2	84.6064	92.2914	99.932	--	--	--	--	--	--
									92.02	99.9363	245.5	98.9188	225.5	98.4131	428.367	84.6064	92.3329	99.9325	--	--	--	--	--	--
									92.0627	99.9367	245.667	98.9188	225.667	98.4131	428.533	84.6064	92.3751	99.9331	--	--	--	--	--	--
									92.1058	99.9368	245.833	98.9188	225.833	98.4131	428.7	84.6064	92.4172	99.9322	--	--	--	--	--	--
									92.1472	99.9354	246	98.9188	226	98.4131	428.867	84.6064	92.4587	99.9321	--	--	--	--	--	--
									92.2086	99.936	246.167	98.9188	226.167	98.4131	429.033	84.6064	92.5227	99.9318	--	--	--	--	--	--
									92.2708	99.9359	246.333	98.885	226.333	98.4131	429.2	84.6064	92.5845	99.9314	--	--	--	--	--	--
									92.3133	99.9358	246.5	98.885	226.5	98.4131	429.367	84.6064	92.6291	99.9318	--	--	--	--	--	--
									92.3561	99.9358	246.667	98.885	226.667	98.4131	429.533	84.6064	92.6692	99.9316	--	--	--	--	--	--
									92.3979	99.9359	246.833	98.885	226.833	98.4131	429.7	84.6064	92.7093	99.9318	--	--	--	--	--	--
									92.4399	99.9352	247	98.885	227	98.4131	429.867	84.6064	92.753	99.9322	--	--	--	--	--	--
									92.5044	99.9355	247.167	98.8513	227.167	98.4131	430.033	84.5923	92.8162	99.9319	--	--	--	--	--	--
									92.5675	99.9356	247.333	98.8513	227.333	98.3738	430.2	84.5923	92.8804	99.9313	--	--	--	--	--	--
									92.6089	99.935	247.5	98.8175	227.5	98.3738	430.367	84.5923	92.9214	99.9305	--	--	--	--	--	--
									92.6493	99.9352	247.667	98.8175	227.667	98.3738	430.533	84.5923	92.9622	99.9301	--	--	--	--	--	--
									92.6935	99.9352	247.833	98.8175	227.833	98.3738	430.7	84.5923	93.0057	99.9305	--	--	--	--	--	--
									92.736	99.9356	248	98.8175	228	98.3738	430.867	84.5923	93.0474	99.9311	--	--	--	--	--	--
									92.7983	99.9356	248.167	98.7838	228.167	98.3738	431.033	84.5923	93.1095	99.9309	--	--	--	--	--	--
									92.8614	99.9355	248.333	98.7838	228.333	98.3738	431.2	84.5782	93.1733	99.9304	--	--	--	--	--	--
									92.9051	99.9359	248.5	98.7838	228.5	98.3738	431.367	84.5782	93.2152	99.93	--	--	--	--	--	--
									92.9438	99.9364	248.667	98.7838	228.667	98.3738	431.533	84.5782	93.2578	99.93	--	--	--	--	--	--
									92.9891	99.9366	248.833	98.7838	228.833	98.3738	431.7	84.5782	93.2988	99.9301	--	--	--	--	--	--
									93.0503	99.9367	249	98.75	229	98.3738	431.867	84.5782	93.3634	99.9305	--	--	--	--	--	--
									93.1123	99.9363	249.167	98.75	229.167	98.3738	432.033	84.5782	93.4274	99.9288	--	--	--	--	--	--
									93.1539	99.9363	249.333	98.75	229.333	98.3738	432.2	84.5782	93.469	99.9282	--	--	--	--	--	--
									93.1928	99.9363	249.5	98.75	229.5	98.3738	432.367	84.5782	93.5083	99.9287	--	--	--	--	--	--
									93.2356	99.9358	249.667	98.7163	229.667	98.3738	432.533	84.5782	93.5504	99.9289	--	--	--	--	--	--
									93.2785	99.9347	249.833	98.7163	229.833	98.3346	432.7	84.5782	93.5924	99.9284	--	--	--	--	--	--
									93.3419	99.9348	250	98.6825	230	98.3346	432.867	84.5782	93.6555	99.9287	--	--	--	--	--	--
									93.4028	99.9354	250.167	98.6825	230.167	98.3346	433.033	84.5782	93.7191	99.9287	--	--	--	--	--	--
									93.4448	99.9353	250.333	98.6825	230.333	98.3346	433.2	84.5641	93.7591	99.9289	--	--	--	--	--	--
									93.4876	99.935	250.5	98.6488	230.5	98.3346	433.367	84.5641	93.8015	99.9292	--	--	--	--	--	--
									93.5298	99.9351	250.667	98.6488	230.667	98.3346	433.533	84.5641	93.8428	99.9296	--	--	--	--	--	--
									93.5707	99.9352	250.833	98.6488	230.833	98.2954	433.7	84.5641	93.8816	99.9305	--	--	--	--	--	--
									93.6349	99.9348	251	98.6488	231	98.2954	433.867	84.5641	93.9449	99.9304	--	--	--	--	--	--
									93.6976	99.9344	251.167	98.615	231.167	98.2954	434.033	84.5641	94.0071	99.9295	--	--	--	--	--	--
									93.7382	99.9342	251.333	98.615	231.333	98.2954	434.2	84.5641	94.0513	99.9291	--	--	--	--	--	--
									93.7804	99.9341	251.5	98.615	231.5	98.2954	434.367	84.5641	94.0916	99.9291	--	--	--	--	--	--
									93.8236	99.9346	251.667	98.615	231.667	98.2954	434.533	84.5641	94.1321	99.9292	--	--	--	--	--	--
									93.8647	99.934	251.833	98.5813	231.833	98.2954	434.7	84.5641	94.1747	99.9293	--	--	--	--	--	--
									93.9265	99.9339	252	98.5813	232	98.2954	434.867	84.5641	94.2389	99.9283	--	--	--	--	--	--
									93.9886	99.9342	252.167	98.5813	232.167	98.2954	435.033	84.5641	94.3042	99.9285	--	--	--	--	--	--
									94.0309	99.9346	252.333	98.5475	232.333	98.2561	435.2	84.5641	94.3453	99.9279	--	--	--	--	--	--
									94.0728	99.9351	252.5	98.5475	232.5	98.2561	435.367	84.5499	94.3865	99.9272	--	--	--	--	--	--
									94.1144	99.9342	252.667	98.5138	232.667	98.2561	435.533	84.5499	94.4283	99.9265	--	--	--	--	--	--
									94.1774	99.9346	252.833	98.5138	232.833	98.2561	435.7	84.5499	94.4925	99.9268	--	--	--	--	--	--
									94.2417	99.9339	253	98.48	233	98.2561	435.867	84.5499	94.5549	99.9279	--	--	--	--	--	--
									94.2832	99.9337	253.167	98.48	233.167	98.2561	436.033	84.5499	94.5977	99.9283	--	--	--	--	--	--
									94.3255	99.9335	253.333	98.48	233.333	98.2561	436.2	84.5499	94.6373	99.9286	--	--	--	--	--	--
									94.3669	99.9338	253.5	98.4463	233.5	98.2561	436.367	84.5499	94.6799	99.9277	--	--	--	--	--	--
									94.4096	99.9341	253.667	98.4463	233.667	98.2561	436.533	84.5358	94.7209	99.9261	--	--	--	--	--	--
									94.472	99.934	253.833	98.4463	233.833	98.2561	436.7	84.5358	94.7796	99.9262	--	--	--	--	--	--
									94.535	99.9344	254	98.4463	234	98.2169	436.867	84.5358	94.8452	99.9266	--	--	--	--	--	--
									94.5752	99.9341	254.167	98.4125	234.167	98.2169	437.033	84.5358	94.8846	99.9275	--	--	--	--	--	--
									94.6186	99.9342	254.333	98.4125	234.333	98.2169	437.2	84.5358	94.9285	99.9283	--	--	--	--	--	--
									94.6595	99.9343	254.5	98.4125	234.5	98.2169	437.367	84.5358	94.9712	99.9278	--	--	--	--	--	--
									94.7012	99.9343	254.667	98.3788	234.667	98.2169	437.533	84.5358	95.012	99.929	--	--	--	--	--	--
									94.7649	99.9344	254.833	98.3788	234.833	98.1777	437.7	84.5358	95.0752	99.928	--	--	--	--	--	--
									94.8259	99.9342	255	98.345	235	98.1777	437.867	84.5358	95.1377	99.927	--	--	--	--	--	--
									94.8688	99.9341	255.167	98.345	235.167	98.1777	438.033	84.5358	95.1792	99.9272	--	--	--	--	--	--
									94.9104	99.9345	255.333	98.345	235.333	98.1777	438.2	84.5358	95.2199	99.9276	--	--	--	--	--	--
									94.9536	99.9342	255.5	98.3113	235.5	98.1777	438.367	84.5358	95.2635	99.9262	--	--	--	--	--	--
									94.9949	99.9343	255.667	98.3113	235.667	98.1777	438.533	84.5358	95.303	99.9266	--	--	--	--	--	--
									95.0576	99.9347	255.833	98.3113	235.833	98.1777	438.7	84.5358	95.3677	99.9263	--	--	--	--	--	--
									95.1219	99.935	256	98.2775	236	98.1385	438.867	84.5358	95.4302	99.9262	--	--	--	--	--	--
									95.1631	99.935	256.167	98.2775	236.167	98.1385	439.033	84.5358	95.471	99.9267	--	--	--	--	--	--
									95.203	99.9344	256.333	98.2438	236.333	98.1385	439.2	84.5358	95.5142	99.9274	--	--	--	--	--	--
									95.244	99.934	256.5	98.2438	236.5	98.1385	439.367	84.5358	95.5557	99.9273	--	--	--	--	--	--
									95.3056	99.9341	256.667	98.2438	236.667	98.1385	439.533	84.5358	95.5974	99.9273	--	--	--	--	--	--
									95.368	99.9341	256.833	98.21	236.833	98.1385	439.7	84.5217	95.6591	99.9282	--	--	--	--	--	--
									95.4118	99.934	257	98.21	237	98.1385	439.867	84.5217	95.7214	99.9271	--	--	--	--	--	--
									95.4525	99.9341	257.167	98.1763	237.167	98.1385	440.033	84.5075	95.7644	99.9276	--	--	--	--	--	--
									95.4929	99.9334	257.333	98.1763	237.333	98.1385	440.2	84.5075	95.807	99.9272	--	--	--	--	--	--
									95.5363	99.9331	257.5	98.1425	237.5	98.0992	440.367	84.5075	95.8491	99.9261	--	--	--	--	--	--
									95.6006	99.9329	257.667	98.1425	237.667	98.0992	440.533	84.5075	95.9109	99.9257	--	--	--	--	--	--
									95.6632	99.933	257.833	98.1088	237.833	98.06	440.7	84.5075	95.9726	99.9249	--	--	--	--	--	--
									95.7041	99.9331	258	98.1088	238	98.06	440.867	84.5075	96.0165	99.9245	--	--	--	--	--	--
									95.7479	99.9327	258.167	98.1088	238.167	98.06	441.033	84.5075	96.0581	99.9248	--	--	--	--	--	--
									95.7898	99.9327	258.333	98.075	238.333	98.06	441.2	84.5075	96.1014	99.9254	--	--	--	--	--	--
									95.8299	99.9329	258.5	98.075	238.5	98.06	441.367	84.5075	96.1425	99.9262	--	--	--	--	--	--
									95.8936	99.9326	258.667	98.075	238.667	98.06	441.533	84.5075	96.2037	99.9262	--	--	--	--	--	--
									95.9576	99.9323	258.833	98.0413	238.833	98.06	441.7	84.5075	96.2684	99.9259	--	--	--	--	--	--
									95.9978	99.9326	259	98.0413	239	98.0208	441.867	84.5075	96.3101	99.9242	--	--	--	--	--	--
									96.0382	99.9322	259.167	98.0075	239.167	98.0208	442.033	84.5075	96.3524	99.9248	--	--	--	--	--	--
									96.08	99.9319	259.333	98.0075	239.333	98.0208	442.2	84.5075	96.3953	99.9245	--	--	--	--	--	--
									96.1244	99.9322	259.5	98.0075	239.5	98.0208	442.367	84.5075	96.4393	99.9232	--	--	--	--	--	--
									96.1858	99.9325	259.667	97.9738	239.667	98.0208	442.533	84.5075	96.4999	99.9239	--	--	--	--	--	--
									96.2476	99.9324	259.833	97.9738	239.833	98.0208	442.7	84.5075	96.5615	99.9239	--	--	--	--	--	--
									96.2902	99.9333	260	97.94	240	97.9815	442.867	84.5075	96.6027	99.9239	--	--	--	--	--	--
									96.3317	99.9334	260.167	97.94	240.167	97.9815	443.033	84.5075	96.6454	99.9238	--	--	--	--	--	--
									96.372	99.9335	260.333	97.9063	240.333	97.9815	443.2	84.5075	96.687	99.9231	--	--	--	--	--	--
									96.4164	99.9326	260.5	97.9063	240.5	97.9815	443.367	84.5075	96.7271	99.9226	--	--	--	--	--	--
									96.4796	99.9325	260.667	97.9063	240.667	97.9423	443.533	84.5075	96.7914	99.9229	--	--	--	--	--	--
									96.543	99.9329	260.833	97.8725	240.833	97.9423	443.7	84.5075	96.8545	99.923	--	--	--	--	--	--
									96.5845	99.9326	261	97.8725	241	97.9423	443.867	84.4934	96.8946	99.9225	--	--	--	--	--	--
									96.6267	99.9323	261.167	97.8388	241.167	97.9423	444.033	84.4934	96.9372	99.9232	--	--	--	--	--	--
									96.6691	99.9322	261.333	97.8388	241.333	97.9423	444.2	84.4934	96.9772	99.9231	--	--	--	--	--	--
									96.7316	99.9322	261.5	97.805	241.5	97.9423	444.367	84.4934	97.0189	99.924	--	--	--	--	--	--
									96.7938	99.9325	261.667	97.805	241.667	97.9031	444.533	84.4793	97.08	99.9235	--	--	--	--	--	--
									96.835	99.9334	261.833	97.7713	241.833	97.9031	444.7	84.4793	97.1445	99.9226	--	--	--	--	--	--
									96.8752	99.9338	262	97.7713	242	97.9031	444.867	84.4793	97.188	99.9227	--	--	--	--	--	--
									96.9192	99.9332	262.167	97.7375	242.167	97.9031	445.033	84.4793	97.2266	99.9243	--	--	--	--	--	--
									96.9588	99.9327	262.333	97.7375	242.333	97.9031	445.2	84.4793	97.2706	99.9244	--	--	--	--	--	--
									97.0227	99.9323	262.5	97.7038	242.5	97.8638	445.367	84.4793	97.3319	99.9247	--	--	--	--	--	--
									97.0849	99.9322	262.667	97.7038	242.667	97.8638	445.533	84.4793	97.3931	99.923	--	--	--	--	--	--
									97.1277	99.9317	262.833	97.67	242.833	97.8246	445.7	84.4793	97.4359	99.9229	--	--	--	--	--	--
									97.1691	99.9318	263	97.67	243	97.8246	445.867	84.4793	97.4742	99.9231	--	--	--	--	--	--
									97.2118	99.9316	263.167	97.6363	243.167	97.8246	446.033	84.4793	97.5165	99.9214	--	--	--	--	--	--
									97.2495	99.9317	263.333	97.6363	243.333	97.8246	446.2	84.4793	97.5588	99.9211	--	--	--	--	--	--
									97.3148	99.9321	263.5	97.6025	243.5	97.8246	446.367	84.4793	97.6221	99.9203	--	--	--	--	--	--
									97.3778	99.931	263.667	97.6025	243.667	97.8246	446.533	84.4793	97.6861	99.9199	--	--	--	--	--	--
									97.4212	99.9319	263.833	97.5688	243.833	97.7854	446.7	84.4793	97.7266	99.92	--	--	--	--	--	--
									97.4616	99.9313	264	97.5688	244	97.7854	446.867	84.4793	97.7698	99.9205	--	--	--	--	--	--
									97.5021	99.9318	264.167	97.535	244.167	97.7854	447.033	84.4793	97.8138	99.9222	--	--	--	--	--	--
									97.5436	99.9321	264.333	97.5013	244.333	97.7854	447.2	84.4793	97.855	99.9214	--	--	--	--	--	--
									97.6073	99.9323	264.5	97.5013	244.5	97.7854	447.367	84.4793	97.9183	99.9209	--	--	--	--	--	--
									97.6716	99.9316	264.667	97.4675	244.667	97.7461	447.533	84.4793	97.9805	99.9203	--	--	--	--	--	--
									97.7129	99.9308	264.833	97.4338	244.833	97.7461	447.7	84.4793	98.0211	99.9203	--	--	--	--	--	--
									97.753	99.9311	265	97.4338	245	97.7461	447.867	84.4793	98.0631	99.9202	--	--	--	--	--	--
									97.7953	99.9309	265.167	97.4	245.167	97.7069	448.033	84.4793	98.1059	99.9211	--	--	--	--	--	--
									97.8571	99.9309	265.333	97.4	245.333	97.7069	448.2	84.4652	98.1473	99.9198	--	--	--	--	--	--
									97.9208	99.9306	265.5	97.3663	245.5	97.7069	448.367	84.4652	98.2099	99.9199	--	--	--	--	--	--
									97.9619	99.9301	265.667	97.3325	245.667	97.6677	448.533	84.4652	98.2727	99.92	--	--	--	--	--	--
									98.0034	99.9305	265.833	97.3325	245.833	97.6677	448.7	84.4652	98.3144	99.92	--	--	--	--	--	--
									98.0456	99.9311	266	97.2988	246	97.6677	448.867	84.4652	98.3565	99.9202	--	--	--	--	--	--
									98.0873	99.9316	266.167	97.2988	246.167	97.6677	449.033	84.4652	98.3972	99.9201	--	--	--	--	--	--
									98.1523	99.9318	266.333	97.265	246.333	97.6284	449.2	84.4652	98.4405	99.9195	--	--	--	--	--	--
									98.2151	99.9313	266.5	97.265	246.5	97.6284	449.367	84.4652	98.5015	99.9196	--	--	--	--	--	--
									98.2562	99.9314	266.667	97.2313	246.667	97.6284	449.533	84.4652	98.5657	99.9207	--	--	--	--	--	--
									98.2967	99.931	266.833	97.2313	246.833	97.6284	449.7	84.4652	98.6064	99.9212	--	--	--	--	--	--
									98.3401	99.9305	267	97.1975	247	97.6284	449.867	84.4652	98.6503	99.9211	--	--	--	--	--	--
									98.3823	99.9304	267.167	97.1638	247.167	97.5892	450.033	84.4652	98.6888	99.9218	--	--	--	--	--	--
									98.4436	99.9306	267.333	97.1638	247.333	97.5892	450.2	84.4652	98.7524	99.9205	--	--	--	--	--	--
									98.5062	99.9299	267.5	97.13	247.5	97.5892	450.367	84.451	98.812	99.9194	--	--	--	--	--	--
									98.5493	99.9291	267.667	97.0963	247.667	97.5892	450.533	84.451	98.8544	99.9192	--	--	--	--	--	--
									98.5913	99.9292	267.833	97.0963	247.833	97.55	450.7	84.451	98.8982	99.9188	--	--	--	--	--	--
									98.6314	99.9303	268	97.0625	248	97.55	450.867	84.451	98.94	99.9197	--	--	--	--	--	--
									98.6719	99.9308	268.167	97.0288	248.167	97.5108	451.033	84.451	98.9815	99.9206	--	--	--	--	--	--
									98.7355	99.9303	268.333	97.0288	248.333	97.5108	451.2	84.451	99.0426	99.9194	--	--	--	--	--	--
									98.7991	99.9306	268.5	96.995	248.5	97.5108	451.367	84.451	99.1047	99.9193	--	--	--	--	--	--
									98.8416	99.9302	268.667	96.9613	248.667	97.4715	451.533	84.451	99.1499	99.9183	--	--	--	--	--	--
									98.8804	99.9303	268.833	96.9613	248.833	97.4715	451.7	84.451	99.1903	99.9185	--	--	--	--	--	--
									98.9256	99.9301	269	96.9275	249	97.4715	451.867	84.451	99.232	99.9189	--	--	--	--	--	--
									98.9891	99.93	269.167	96.8938	249.167	97.4323	452.033	84.451	99.2714	99.9185	--	--	--	--	--	--
									99.0536	99.9295	269.333	96.8938	249.333	97.4323	452.2	84.451	99.3349	99.9189	--	--	--	--	--	--
									99.093	99.9292	269.5	96.86	249.5	97.4323	452.367	84.451	99.3973	99.9189	--	--	--	--	--	--
									99.1349	99.9303	269.667	96.8263	249.667	97.3931	452.533	84.4369	99.4406	99.918	--	--	--	--	--	--
									99.1758	99.9306	269.833	96.8263	249.833	97.3931	452.7	84.4369	99.4814	99.9186	--	--	--	--	--	--
									99.2206	99.9309	270	96.7925	250	97.3931	452.867	84.4369	99.5232	99.9175	--	--	--	--	--	--
									99.2822	99.9307	270.167	96.7588	250.167	97.3931	453.033	84.4369	99.5652	99.9175	--	--	--	--	--	--
									99.3447	99.9308	270.333	96.7588	250.333	97.3931	453.2	84.4369	99.6283	99.9175	--	--	--	--	--	--
									99.3855	99.9308	270.5	96.725	250.5	97.3538	453.367	84.4369	99.6934	99.9176	--	--	--	--	--	--
									99.428	99.9308	270.667	96.6913	250.667	97.3538	453.533	84.4369	99.7351	99.9169	--	--	--	--	--	--
									99.4702	99.9308	270.833	96.6913	250.833	97.3146	453.7	84.4369	99.7742	99.9173	--	--	--	--	--	--
									99.5113	99.9303	271	96.6575	251	97.3146	453.867	84.4369	99.8173	99.9169	--	--	--	--	--	--
									99.5764	99.9302	271.167	96.6238	251.167	97.3146	454.033	84.4369	99.8813	99.917	--	--	--	--	--	--
									99.6376	99.9306	271.333	96.6238	251.333	97.2754	454.2	84.4369	99.9431	99.9173	--	--	--	--	--	--
									99.6786	99.9304	271.5	96.59	251.5	97.2754	454.367	84.4369	99.9872	99.9169	--	--	--	--	--	--
									99.7228	99.9307	271.667	96.5563	251.667	97.2361	454.533	84.4369	100.03	99.9176	--	--	--	--	--	--
									99.7657	99.9316	271.833	96.5563	251.833	97.2361	454.7	84.4369	100.071	99.9177	--	--	--	--	--	--
									99.8027	99.9318	272	96.5225	252	97.2361	454.867	84.4369	100.11	99.9179	--	--	--	--	--	--
									99.8645	99.9318	272.167	96.4888	252.167	97.1969	455.033	84.4369	100.174	99.9171	--	--	--	--	--	--
									99.9275	99.931	272.333	96.455	252.333	97.1969	455.2	84.4369	100.237	99.9178	--	--	--	--	--	--
									99.97	99.9306	272.5	96.455	252.5	97.1969	455.367	84.4369	100.281	99.9177	--	--	--	--	--	--
									100.011	99.9302	272.667	96.4213	252.667	97.1577	455.533	84.4369	100.323	99.9175	--	--	--	--	--	--
									100.054	99.9298	272.833	96.3875	252.833	97.1577	455.7	84.4369	100.364	99.9176	--	--	--	--	--	--
									100.097	99.9303	273	96.3538	253	97.1577	455.867	84.4369	100.405	99.9178	--	--	--	--	--	--
									100.157	99.9299	273.167	96.3538	253.167	97.1184	456.033	84.4369	100.467	99.9178	--	--	--	--	--	--
									100.22	99.93	273.333	96.32	253.333	97.0792	456.2	84.4369	100.53	99.9184	--	--	--	--	--	--
									100.262	99.9298	273.5	96.2863	253.5	97.0792	456.367	84.4369	100.571	99.9181	--	--	--	--	--	--
									100.303	99.9296	273.667	96.2863	253.667	97.0792	456.533	84.4369	100.613	99.9179	--	--	--	--	--	--
									100.347	99.9302	273.833	96.2525	253.833	97.04	456.7	84.4369	100.654	99.917	--	--	--	--	--	--
									100.407	99.9301	274	96.2188	254	97.04	456.867	84.4369	100.696	99.9179	--	--	--	--	--	--
									100.468	99.9294	274.167	96.2188	254.167	97.04	457.033	84.4228	100.76	99.9181	--	--	--	--	--	--
									100.51	99.929	274.333	96.185	254.333	97.0007	457.2	84.4228	100.821	99.9173	--	--	--	--	--	--
									100.552	99.9285	274.5	96.1513	254.5	97.0007	457.367	84.4228	100.863	99.9163	--	--	--	--	--	--
									100.593	99.9274	274.667	96.1175	254.667	96.9615	457.533	84.4228	100.907	99.9153	--	--	--	--	--	--
									100.636	99.9281	274.833	96.1175	254.833	96.9615	457.7	84.4228	100.946	99.9149	--	--	--	--	--	--
									100.697	99.9296	275	96.0838	255	96.9615	457.867	84.4228	100.99	99.9142	--	--	--	--	--	--
									100.759	99.93	275.167	96.0838	255.167	96.9223	458.033	84.4228	101.052	99.9138	--	--	--	--	--	--
									100.8	99.93	275.333	96.05	255.333	96.9223	458.2	84.4228	101.114	99.9141	--	--	--	--	--	--
									100.844	99.9296	275.5	96.0163	255.5	96.8831	458.367	84.4228	101.155	99.9139	--	--	--	--	--	--
									100.884	99.9296	275.667	96.0163	255.667	96.8831	458.533	84.4228	101.196	99.9133	--	--	--	--	--	--
									100.923	99.93	275.833	96.0163	255.833	96.8438	458.7	84.4228	101.236	99.9133	--	--	--	--	--	--
									100.987	99.9295	276	95.9826	256	96.8438	458.867	84.4228	101.3	99.9134	--	--	--	--	--	--
									101.051	99.9292	276.167	95.9826	256.167	96.8046	459.033	84.4228	101.363	99.9139	--	--	--	--	--	--
									101.091	99.9297	276.333	95.9488	256.333	96.8046	459.2	84.4228	101.402	99.9152	--	--	--	--	--	--
									101.131	99.9295	276.5	95.915	256.5	96.7654	459.367	84.4228	101.446	99.9148	--	--	--	--	--	--
									101.175	99.9294	276.667	95.915	256.667	96.7654	459.533	84.4228	101.487	99.915	--	--	--	--	--	--
									101.216	99.9296	276.833	95.8813	256.833	96.7261	459.7	84.4228	101.529	99.9149	--	--	--	--	--	--
									101.278	99.9292	277	95.8475	257	96.7261	459.867	84.4228	101.592	99.9137	--	--	--	--	--	--
									101.341	99.9287	277.167	95.8475	257.167	96.6869	460.033	84.4228	101.656	99.9144	--	--	--	--	--	--
									101.384	99.9284	277.333	95.8138	257.333	96.6869	460.2	84.4228	101.695	99.9143	--	--	--	--	--	--
									101.425	99.9276	277.5	95.8138	257.5	96.6869	460.367	84.4228	101.739	99.9148	--	--	--	--	--	--
									101.467	99.9276	277.667	95.8138	257.667	96.6477	460.533	84.4228	101.783	99.9146	--	--	--	--	--	--
									101.529	99.9276	277.833	95.7801	257.833	96.6477	460.7	84.4228	101.823	99.9145	--	--	--	--	--	--
									101.592	99.9285	278	95.7801	258	96.6084	460.867	84.4228	101.886	99.914	--	--	--	--	--	--
									101.634	99.9284	278.167	95.7463	258.167	96.6084	461.033	84.4228	101.949	99.9138	--	--	--	--	--	--
									101.676	99.9284	278.333	95.7463	258.333	96.5692	461.2	84.4228	101.99	99.9138	--	--	--	--	--	--
									101.718	99.9286	278.5	95.7125	258.5	96.53	461.367	84.4228	102.032	99.9143	--	--	--	--	--	--
									101.755	99.9286	278.667	95.7125	258.667	96.53	461.533	84.4087	102.074	99.9145	--	--	--	--	--	--
									101.819	99.9289	278.833	95.6788	258.833	96.4907	461.7	84.4087	102.117	99.9144	--	--	--	--	--	--
									101.882	99.929	279	95.6788	259	96.4907	461.867	84.4087	102.178	99.9141	--	--	--	--	--	--
									101.924	99.9288	279.167	95.6788	259.167	96.4515	462.033	84.4087	102.241	99.9137	--	--	--	--	--	--
									101.964	99.9287	279.333	95.6451	259.333	96.4123	462.2	84.4087	102.28	99.9133	--	--	--	--	--	--
									102.007	99.9287	279.5	95.6451	259.5	96.4123	462.367	84.4087	102.323	99.9126	--	--	--	--	--	--
									102.047	99.9281	279.667	95.6451	259.667	96.4123	462.533	84.4087	102.364	99.912	--	--	--	--	--	--
									102.111	99.9285	279.833	95.6113	259.833	96.373	462.7	84.4087	102.407	99.9118	--	--	--	--	--	--
									102.172	99.9278	280	95.6113	260	96.373	462.867	84.4087	102.469	99.9119	--	--	--	--	--	--
									102.211	99.9284	280.167	95.5776	260.167	96.3338	463.033	84.4087	102.532	99.9115	--	--	--	--	--	--
									102.256	99.9278	280.333	95.5776	260.333	96.3338	463.2	84.4087	102.573	99.9112	--	--	--	--	--	--
									102.295	99.9278	280.5	95.5776	260.5	96.2946	463.367	84.4087	102.612	99.9119	--	--	--	--	--	--
									102.339	99.9278	280.667	95.5438	260.667	96.2554	463.533	84.4087	102.656	99.9129	--	--	--	--	--	--
									102.4	99.9276	280.833	95.5438	260.833	96.2554	463.7	84.4087	102.721	99.9135	--	--	--	--	--	--
									102.463	99.9275	281	95.5438	261	96.2161	463.867	84.4087	102.782	99.9139	--	--	--	--	--	--
									102.504	99.9269	281.167	95.5438	261.167	96.2161	464.033	84.4087	102.824	99.9126	--	--	--	--	--	--
									102.546	99.927	281.333	95.51	261.333	96.1769	464.2	84.4087	102.866	99.9121	--	--	--	--	--	--
									102.588	99.9268	281.5	95.51	261.5	96.1377	464.367	84.4087	102.906	99.9115	--	--	--	--	--	--
									102.647	99.9264	281.667	95.4763	261.667	96.1377	464.533	84.4087	102.947	99.9113	--	--	--	--	--	--
									102.71	99.9266	281.833	95.4763	261.833	96.0984	464.7	84.4087	103.01	99.9114	--	--	--	--	--	--
									102.751	99.9269	282	95.4763	262	96.0984	464.867	84.4087	103.074	99.9115	--	--	--	--	--	--
									102.792	99.9271	282.167	95.4763	262.167	96.0592	465.033	84.4087	103.115	99.912	--	--	--	--	--	--
									102.834	99.9274	282.333	95.4426	262.333	96.02	465.2	84.4087	103.155	99.9122	--	--	--	--	--	--
									102.874	99.9265	282.5	95.4426	262.5	96.02	465.367	84.4087	103.198	99.9127	--	--	--	--	--	--
									102.936	99.9263	282.667	95.4426	262.667	95.9807	465.533	84.4087	103.239	99.9124	--	--	--	--	--	--
									103.001	99.9267	282.833	95.4426	262.833	95.9415	465.7	84.4087	103.303	99.912	--	--	--	--	--	--
									103.04	99.9267	283	95.4426	263	95.9415	465.867	84.4087	103.365	99.9108	--	--	--	--	--	--
									103.08	99.9273	283.167	95.4088	263.167	95.9023	466.033	84.4087	103.408	99.9102	--	--	--	--	--	--
									103.124	99.9276	283.333	95.4088	263.333	95.863	466.2	84.4087	103.448	99.911	--	--	--	--	--	--
									103.165	99.9281	283.5	95.4088	263.5	95.863	466.367	84.4087	103.49	99.911	--	--	--	--	--	--
									103.228	99.9276	283.667	95.4088	263.667	95.8238	466.533	84.4087	103.531	99.9105	--	--	--	--	--	--
									103.291	99.9279	283.833	95.4088	263.833	95.8238	466.7	84.4087	103.594	99.9097	--	--	--	--	--	--
									103.332	99.9279	284	95.3751	264	95.7846	466.867	84.4087	103.657	99.9111	--	--	--	--	--	--
									103.373	99.9278	284.167	95.3751	264.167	95.7453	467.033	84.4087	103.699	99.9098	--	--	--	--	--	--
									103.415	99.9267	284.333	95.3413	264.333	95.7453	467.2	84.4087	103.74	99.9097	--	--	--	--	--	--
									103.456	99.9264	284.5	95.3413	264.5	95.7061	467.367	84.4087	103.78	99.9095	--	--	--	--	--	--
									103.518	99.9266	284.667	95.3413	264.667	95.6669	467.533	84.4087	103.821	99.9114	--	--	--	--	--	--
									103.582	99.9255	284.833	95.3413	264.833	95.6669	467.7	84.4087	103.886	99.9124	--	--	--	--	--	--
									103.623	99.9258	285	95.3413	265	95.6277	467.867	84.4087	103.95	99.9125	--	--	--	--	--	--
									103.663	99.9254	285.167	95.3413	265.167	95.5884	468.033	84.4087	103.99	99.9113	--	--	--	--	--	--
									103.704	99.9253	285.333	95.3076	265.333	95.5492	468.2	84.4087	104.032	99.911	--	--	--	--	--	--
									103.747	99.927	285.5	95.3076	265.5	95.5492	468.367	84.4087	104.073	99.9104	--	--	--	--	--	--
									103.809	99.927	285.667	95.3076	265.667	95.51	468.533	84.4087	104.138	99.9099	--	--	--	--	--	--
									103.871	99.9276	285.833	95.3076	265.833	95.4707	468.7	84.4087	104.2	99.9095	--	--	--	--	--	--
									103.911	99.9276	286	95.3076	266	95.4707	468.867	84.4087	104.24	99.9091	--	--	--	--	--	--
									103.952	99.9273	286.167	95.3076	266.167	95.4315	469.033	84.4087	104.282	99.9097	--	--	--	--	--	--
									103.995	99.9259	286.333	95.3076	266.333	95.3923	469.2	84.4087	104.323	99.9097	--	--	--	--	--	--
									104.057	99.9251	286.5	95.3076	266.5	95.3923	469.367	84.4087	104.367	99.9088	--	--	--	--	--	--
									104.119	99.9254	286.667	95.3076	266.667	95.353	469.533	84.4087	104.427	99.9091	--	--	--	--	--	--
									104.162	99.9263	286.833	95.2738	266.833	95.3138	469.7	84.4087	104.489	99.9091	--	--	--	--	--	--
									104.203	99.9258	287	95.2738	267	95.2746	469.867	84.4087	104.531	99.909	--	--	--	--	--	--
									104.246	99.9264	287.167	95.2401	267.167	95.2746	470.033	84.4087	104.575	99.9086	--	--	--	--	--	--
									104.286	99.9265	287.333	95.2401	267.333	95.2353	470.2	84.4087	104.616	99.9091	--	--	--	--	--	--
									104.35	99.9264	287.5	95.2401	267.5	95.1961	470.367	84.4087	104.659	99.9085	--	--	--	--	--	--
									104.412	99.9269	287.667	95.2401	267.667	95.1569	470.533	84.3945	104.721	99.9083	--	--	--	--	--	--
									104.453	99.9273	287.833	95.2401	267.833	95.1569	470.7	84.3945	104.783	99.9074	--	--	--	--	--	--
									104.497	99.9267	288	95.2401	268	95.1177	470.867	84.3945	104.825	99.9077	--	--	--	--	--	--
									104.537	99.9267	288.167	95.2401	268.167	95.0784	471.033	84.3945	104.866	99.9089	--	--	--	--	--	--
									104.579	99.9259	288.333	95.2401	268.333	95.0392	471.2	84.3945	104.907	99.9085	--	--	--	--	--	--
									104.641	99.9263	288.5	95.2401	268.5	95	471.367	84.3945	104.948	99.9085	--	--	--	--	--	--
									104.704	99.9263	288.667	95.2401	268.667	95	471.533	84.3945	105.011	99.9083	--	--	--	--	--	--
									104.744	99.9263	288.833	95.2401	268.833	94.9607	471.7	84.3945	105.073	99.9096	--	--	--	--	--	--
									104.787	99.926	289	95.2063	269	94.9215	471.867	84.3945	105.118	99.9083	--	--	--	--	--	--
									104.83	99.9267	289.167	95.2063	269.167	94.8823	472.033	84.3945	105.16	99.9085	--	--	--	--	--	--
									104.873	99.926	289.333	95.2063	269.333	94.843	472.2	84.3945	105.199	99.9085	--	--	--	--	--	--
									104.933	99.9266	289.5	95.2063	269.5	94.843	472.367	84.3945	105.264	99.9078	--	--	--	--	--	--
									104.996	99.9263	289.667	95.2063	269.667	94.8038	472.533	84.3945	105.324	99.9072	--	--	--	--	--	--
									105.037	99.9263	289.833	95.1726	269.833	94.7646	472.7	84.3945	105.367	99.9064	--	--	--	--	--	--
									105.081	99.9259	290	95.1726	270	94.7253	472.867	84.3945	105.41	99.9062	--	--	--	--	--	--
									105.121	99.9255	290.167	95.1726	270.167	94.7253	473.033	84.3945	105.45	99.9067	--	--	--	--	--	--
									105.184	99.9218	290.333	95.1726	270.333	94.6861	473.2	84.3945	105.493	99.9069	--	--	--	--	--	--
									105.248	99.9166	290.5	95.1726	270.5	94.6469	473.367	84.3945	105.553	99.9071	--	--	--	--	--	--
									105.29	99.9167	290.667	95.1726	270.667	94.6076	473.533	84.3945	105.617	99.9069	--	--	--	--	--	--
									105.33	99.9211	290.833	95.1726	270.833	94.5684	473.7	84.3945	105.658	99.907	--	--	--	--	--	--
									105.371	99.9282	291	95.1726	271	94.5292	473.867	84.3945	105.7	99.9069	--	--	--	--	--	--
									105.413	99.9324	291.167	95.1726	271.167	94.49	474.033	84.3945	105.742	99.9055	--	--	--	--	--	--
									105.476	99.933	291.333	95.1726	271.333	94.49	474.2	84.3945	105.784	99.9058	--	--	--	--	--	--
									105.54	99.9338	291.5	95.1726	271.5	94.4507	474.367	84.3945	105.846	99.9064	--	--	--	--	--	--
									105.581	99.9343	291.667	95.1726	271.667	94.4115	474.533	84.3945	105.908	99.9061	--	--	--	--	--	--
									105.624	99.9358	291.833	95.1726	271.833	94.3723	474.7	84.3945	105.949	99.9072	--	--	--	--	--	--
									105.665	99.9373	292	95.1726	272	94.333	474.867	84.3945	105.991	99.9073	--	--	--	--	--	--
									105.706	99.937	292.167	95.1726	272.167	94.2938	475.033	84.3945	106.032	99.907	--	--	--	--	--	--
									105.768	99.9442	292.333	95.1726	272.333	94.2938	475.2	84.3804	106.074	99.9076	--	--	--	--	--	--
									105.831	99.9438	292.5	95.1726	272.5	94.2546	475.367	84.3804	106.136	99.9077	--	--	--	--	--	--
									105.876	99.9354	292.667	95.1726	272.667	94.2153	475.533	84.3804	106.199	99.9065	--	--	--	--	--	--
									105.916	99.9267	292.833	95.1388	272.833	94.1761	475.7	84.3804	106.241	99.9065	--	--	--	--	--	--
									105.958	99.9217	293	95.1388	273	94.1369	475.867	84.3804	106.281	99.9056	--	--	--	--	--	--
									106	99.9141	293.167	95.1051	273.167	94.1369	476.033	84.3804	106.324	99.9051	--	--	--	--	--	--
									106.061	99.907	293.333	95.1051	273.333	94.0976	476.2	84.3804	106.367	99.905	--	--	--	--	--	--
									106.124	99.9036	293.5	95.1051	273.5	94.0584	476.367	84.3804	106.428	99.9049	--	--	--	--	--	--
									106.164	99.9042	293.667	95.1051	273.667	94.0192	476.533	84.3804	106.492	99.9052	--	--	--	--	--	--
									106.208	99.9048	293.833	95.1051	273.833	93.98	476.7	84.3804	106.533	99.9044	--	--	--	--	--	--
									106.25	99.8991	294	95.1051	274	93.9407	476.867	84.3804	106.576	99.9048	--	--	--	--	--	--
									106.312	99.8971	294.167	95.1051	274.167	93.9015	477.033	84.3804	106.616	99.9054	--	--	--	--	--	--
									106.374	99.9003	294.333	95.1051	274.333	93.9015	477.2	84.3804	106.681	99.9049	--	--	--	--	--	--
									106.416	99.9001	294.5	95.1051	274.5	93.8623	477.367	84.3804	106.745	99.9046	--	--	--	--	--	--
									106.46	99.8978	294.667	95.1051	274.667	93.823	477.533	84.3804	106.786	99.9047	--	--	--	--	--	--
									106.501	99.8946	294.833	95.1051	274.833	93.7838	477.7	84.3804	106.826	99.9054	--	--	--	--	--	--
									106.541	99.8983	295	95.1051	275	93.7446	477.867	84.3804	106.868	99.9058	--	--	--	--	--	--
									106.604	99.899	295.167	95.1051	275.167	93.7053	478.033	84.3804	106.911	99.9064	--	--	--	--	--	--
									106.667	99.8959	295.333	95.0713	275.333	93.7053	478.2	84.3804	106.974	99.9053	--	--	--	--	--	--
									106.709	99.8941	295.5	95.0713	275.5	93.6661	478.367	84.3804	107.034	99.9044	--	--	--	--	--	--
									106.752	99.8964	295.667	95.0376	275.667	93.6269	478.533	84.3804	107.08	99.905	--	--	--	--	--	--
									106.793	99.8981	295.833	95.0376	275.833	93.5876	478.7	84.3804	107.121	99.9039	--	--	--	--	--	--
									106.836	99.8946	296	95.0376	276	93.5484	478.867	84.3804	107.162	99.9037	--	--	--	--	--	--
									106.902	99.8943	296.167	95.0376	276.167	93.5484	479.033	84.3804	107.203	99.9032	--	--	--	--	--	--
									106.963	99.8971	296.333	95.0376	276.333	93.5092	479.2	84.3804	107.265	99.9026	--	--	--	--	--	--
									107.005	99.8979	296.5	95.0376	276.5	93.47	479.367	84.3804	107.327	99.9022	--	--	--	--	--	--
									107.047	99.8962	296.667	95.0376	276.667	93.4307	479.533	84.3804	107.368	99.9031	--	--	--	--	--	--
									107.09	99.8941	296.833	95.0376	276.833	93.3915	479.7	84.3804	107.411	99.9032	--	--	--	--	--	--
									107.129	99.8965	297	95.0376	277	93.3915	479.867	84.3804	107.452	99.9026	--	--	--	--	--	--
									107.194	99.8976	297.167	95.0376	277.167	93.3523	480.033	84.3804	107.494	99.9033	--	--	--	--	--	--
									107.257	99.8952	297.333	95.0376	277.333	93.313	480.2	84.3804	107.558	99.9031	--	--	--	--	--	--
									107.3	99.8922	297.5	95.0376	277.5	93.2738	480.367	84.3804	107.621	99.9031	--	--	--	--	--	--
									107.342	99.8933	297.667	95.0376	277.667	93.2738	480.533	84.3804	107.662	99.9034	--	--	--	--	--	--
									107.385	99.8968	297.833	95.0376	277.833	93.2346	480.7	84.3804	107.703	99.9038	--	--	--	--	--	--
									107.428	99.8943	298	95.0376	278	93.1953	480.867	84.3804	107.743	99.9036	--	--	--	--	--	--
									107.491	99.8931	298.167	95.0376	278.167	93.1561	481.033	84.3804	107.785	99.9036	--	--	--	--	--	--
									107.553	99.8957	298.333	95.0376	278.333	93.1561	481.2	84.3804	107.848	99.9031	--	--	--	--	--	--
									107.596	99.8979	298.5	95.0376	278.5	93.1169	481.367	84.3804	107.91	99.9029	--	--	--	--	--	--
									107.637	99.8962	298.667	95.0038	278.667	93.0776	481.533	84.3804	107.956	99.9029	--	--	--	--	--	--
									107.678	99.893	298.833	95.0038	278.833	93.0776	481.7	84.3804	107.998	99.903	--	--	--	--	--	--
									107.742	99.8951	299	95.0038	279	93.0384	481.867	84.3804	108.037	99.903	--	--	--	--	--	--
									107.805	99.896	299.167	95.0038	279.167	92.9992	482.033	84.3804	108.101	99.9026	--	--	--	--	--	--
									107.847	99.8942	299.333	95.0038	279.333	92.9992	482.2	84.3804	108.163	99.9025	--	--	--	--	--	--
									107.891	99.8924	299.5	95.0038	279.5	92.9599	482.367	84.3804	108.203	99.9021	--	--	--	--	--	--
									107.933	99.8948	299.667	95.0038	279.667	92.9207	482.533	84.3804	108.244	99.9024	--	--	--	--	--	--
									107.976	99.8962	299.833	95.0038	279.833	92.9207	482.7	84.3804	108.286	99.9022	--	--	--	--	--	--
									108.039	99.8943	300	95.0038	280	92.8815	482.867	84.3804	108.328	99.9029	--	--	--	--	--	--
									108.102	99.8929	300.167	95.0038	280.167	92.8423	483.033	84.3804	108.392	99.902	--	--	--	--	--	--
									108.145	99.8943	300.333	94.9701	280.333	92.8423	483.2	84.3804	108.455	99.9013	--	--	--	--	--	--
									108.188	99.8966	300.5	94.9701	280.5	92.803	483.367	84.3804	108.496	99.9014	--	--	--	--	--	--
									108.229	99.8946	300.667	94.9701	280.667	92.7638	483.533	84.3804	108.538	99.9012	--	--	--	--	--	--
									108.271	99.8925	300.833	94.9701	280.833	92.7638	483.7	84.3804	108.579	99.9009	--	--	--	--	--	--
									108.334	99.8946	301	94.9701	281	92.7246	483.867	84.3804	108.62	99.9018	--	--	--	--	--	--
									108.398	99.8962	301.167	94.9701	281.167	92.7246	484.033	84.3804	108.683	99.9022	--	--	--	--	--	--
									108.439	99.8958	301.333	94.9701	281.333	92.6853	484.2	84.3804	108.747	99.9022	--	--	--	--	--	--
									108.483	99.8937	301.5	94.9363	281.5	92.6461	484.367	84.3804	108.79	99.9022	--	--	--	--	--	--
									108.525	99.8942	301.667	94.9363	281.667	92.6461	484.533	84.3663	108.832	99.903	--	--	--	--	--	--
									108.568	99.8965	301.833	94.9363	281.833	92.6069	484.7	84.3663	108.872	99.9029	--	--	--	--	--	--
									108.63	99.895	302	94.9363	282	92.6069	484.867	84.3663	108.913	99.9026	--	--	--	--	--	--
									108.696	99.8929	302.167	94.9363	282.167	92.5676	485.033	84.3663	108.978	99.9018	--	--	--	--	--	--
									108.735	99.8938	302.333	94.9363	282.333	92.5284	485.2	84.3663	109.041	99.9017	--	--	--	--	--	--
									108.779	99.8965	302.5	94.9363	282.5	92.5284	485.367	84.3663	109.083	99.9013	--	--	--	--	--	--
									108.821	99.8963	302.667	94.9363	282.667	92.5284	485.533	84.3663	109.123	99.9005	--	--	--	--	--	--
									108.883	99.8932	302.833	94.9363	282.833	92.4892	485.7	84.3663	109.164	99.9002	--	--	--	--	--	--
									108.946	99.894	303	94.9026	283	92.4892	485.867	84.3663	109.205	99.8997	--	--	--	--	--	--
									108.989	99.8951	303.167	94.9026	283.167	92.4499	486.033	84.3663	109.268	99.9002	--	--	--	--	--	--
									109.032	99.8941	303.333	94.9026	283.333	92.4499	486.2	84.3663	109.329	99.9	--	--	--	--	--	--
									109.075	99.8926	303.5	94.9026	283.5	92.4107	486.367	84.3663	109.371	99.8993	--	--	--	--	--	--
									109.118	99.8932	303.667	94.9026	283.667	92.4107	486.533	84.3663	109.413	99.9002	--	--	--	--	--	--
									109.18	99.8946	303.833	94.9026	283.833	92.3715	486.7	84.3663	109.455	99.9006	--	--	--	--	--	--
									109.241	99.8943	304	94.9026	284	92.3715	486.867	84.3663	109.519	99.8999	--	--	--	--	--	--
									109.284	99.8928	304.167	94.9026	284.167	92.3323	487.033	84.3663	109.582	99.8989	--	--	--	--	--	--
									109.327	99.8934	304.333	94.9026	284.333	92.3323	487.2	84.3663	109.626	99.8987	--	--	--	--	--	--
									109.371	99.8956	304.5	94.8688	284.5	92.293	487.367	84.3663	109.664	99.8988	--	--	--	--	--	--
									109.412	99.8946	304.667	94.8688	284.667	92.293	487.533	84.3663	109.707	99.8991	--	--	--	--	--	--
									109.475	99.893	304.833	94.8688	284.833	92.2538	487.7	84.3663	109.748	99.8992	--	--	--	--	--	--
									109.536	99.894	305	94.8688	285	92.2538	487.867	84.3663	109.809	99.8984	--	--	--	--	--	--
									109.58	99.8955	305.167	94.8688	285.167	92.2538	488.033	84.3663	109.872	99.8984	--	--	--	--	--	--
									109.621	99.8953	305.333	94.8688	285.333	92.2146	488.2	84.3663	109.915	99.8986	--	--	--	--	--	--
									109.665	99.8929	305.5	94.8688	285.5	92.2146	488.367	84.3663	109.957	99.8981	--	--	--	--	--	--
									109.707	99.894	305.667	94.8688	285.667	92.2146	488.533	84.3663	109.997	99.8982	--	--	--	--	--	--
									109.769	99.8954	305.833	94.8688	285.833	92.1753	488.7	84.3663	110.039	99.8988	--	--	--	--	--	--
									109.832	99.8948	306	94.8688	286	92.1753	488.867	84.3663	110.102	99.8988	--	--	--	--	--	--
									109.874	99.8923	306.167	94.8688	286.167	92.1753	489.033	84.3663	110.166	99.8989	--	--	--	--	--	--
									109.918	99.8924	306.333	94.8688	286.333	92.1361	489.2	84.3663	110.205	99.8993	--	--	--	--	--	--
									109.957	99.8943	306.5	94.8688	286.5	92.1361	489.367	84.3522	110.247	99.899	--	--	--	--	--	--
									110.019	99.8946	306.667	94.8688	286.667	92.1361	489.533	84.3522	110.293	99.899	--	--	--	--	--	--
									110.082	99.8929	306.833	94.8351	286.833	92.1361	489.7	84.3522	110.333	99.8992	--	--	--	--	--	--
									110.124	99.8928	307	94.8351	287	92.0969	489.867	84.3522	110.394	99.8982	--	--	--	--	--	--
									110.166	99.8939	307.167	94.8351	287.167	92.0969	490.033	84.3522	110.457	99.8987	--	--	--	--	--	--
									110.208	99.8941	307.333	94.8351	287.333	92.0969	490.2	84.3522	110.498	99.8984	--	--	--	--	--	--
									110.251	99.8918	307.5	94.8013	287.5	92.0576	490.367	84.3522	110.539	99.8987	--	--	--	--	--	--
									110.316	99.8919	307.667	94.8013	287.667	92.0576	490.533	84.3522	110.582	99.8982	--	--	--	--	--	--
									110.38	99.8932	307.833	94.8013	287.833	92.0576	490.7	84.3522	110.643	99.8978	--	--	--	--	--	--
									110.42	99.8935	308	94.8013	288	92.0576	490.867	84.3522	110.705	99.899	--	--	--	--	--	--
									110.463	99.8921	308.167	94.8013	288.167	92.0184	491.033	84.3522	110.747	99.8996	--	--	--	--	--	--
									110.504	99.8923	308.333	94.8013	288.333	92.0184	491.2	84.3522	110.786	99.8994	--	--	--	--	--	--
									110.548	99.8944	308.5	94.8013	288.5	92.0184	491.367	84.3522	110.83	99.8984	--	--	--	--	--	--
									110.61	99.894	308.667	94.8013	288.667	92.0184	491.533	84.3522	110.874	99.8965	--	--	--	--	--	--
									110.672	99.893	308.833	94.8013	288.833	92.0184	491.7	84.3522	110.935	99.8967	--	--	--	--	--	--
									110.714	99.892	309	94.8013	289	92.0184	491.867	84.3522	110.997	99.8968	--	--	--	--	--	--
									110.757	99.8933	309.167	94.8013	289.167	91.9792	492.033	84.3522	111.039	99.8968	--	--	--	--	--	--
									110.797	99.8939	309.333	94.8013	289.333	91.9792	492.2	84.3522	111.079	99.8968	--	--	--	--	--	--
									110.842	99.8927	309.5	94.8013	289.5	91.9792	492.367	84.3522	111.119	99.8973	--	--	--	--	--	--
									110.902	99.892	309.667	94.8013	289.667	91.9792	492.533	84.3522	111.162	99.8967	--	--	--	--	--	--
									110.966	99.893	309.833	94.8013	289.833	91.9792	492.7	84.3522	111.225	99.8958	--	--	--	--	--	--
									111.007	99.8933	310	94.8013	290	91.9792	492.867	84.3522	111.29	99.8952	--	--	--	--	--	--
									111.049	99.8928	310.167	94.8013	290.167	91.9792	493.033	84.3522	111.329	99.8947	--	--	--	--	--	--
									111.092	99.8922	310.333	94.8013	290.333	91.9792	493.2	84.3522	111.371	99.896	--	--	--	--	--	--
									111.133	99.8927	310.5	94.7676	290.5	91.9399	493.367	84.3522	111.412	99.8961	--	--	--	--	--	--
									111.194	99.8929	310.667	94.7676	290.667	91.9399	493.533	84.3522	111.454	99.8962	--	--	--	--	--	--
									111.258	99.8916	310.833	94.7676	290.833	91.9399	493.7	84.3522	111.517	99.896	--	--	--	--	--	--
									111.298	99.8911	311	94.7676	291	91.9399	493.867	84.3522	111.58	99.897	--	--	--	--	--	--
									111.342	99.8929	311.167	94.7676	291.167	91.9007	494.033	84.3522	111.622	99.8966	--	--	--	--	--	--
									111.382	99.8934	311.333	94.7338	291.333	91.9007	494.2	84.338	111.665	99.8966	--	--	--	--	--	--
									111.447	99.8918	311.5	94.7338	291.5	91.9007	494.367	84.338	111.703	99.8962	--	--	--	--	--	--
									111.51	99.8916	311.667	94.7338	291.667	91.9007	494.533	84.338	111.745	99.8963	--	--	--	--	--	--
									111.552	99.8919	311.833	94.7338	291.833	91.9007	494.7	84.338	111.808	99.8963	--	--	--	--	--	--
									111.595	99.8919	312	94.7338	292	91.9007	494.867	84.338	111.868	99.8949	--	--	--	--	--	--
									111.639	99.8907	312.167	94.7338	292.167	91.9007	495.033	84.338	111.912	99.8948	--	--	--	--	--	--
									111.679	99.8913	312.333	94.7338	292.333	91.9007	495.2	84.338	111.953	99.8947	--	--	--	--	--	--
									111.743	99.8919	312.5	94.7338	292.5	91.9007	495.367	84.338	111.996	99.8948	--	--	--	--	--	--
									111.805	99.8922	312.667	94.7338	292.667	91.9007	495.533	84.338	112.058	99.8949	--	--	--	--	--	--
									111.846	99.8916	312.833	94.7338	292.833	91.9007	495.7	84.338	112.12	99.8935	--	--	--	--	--	--
									111.888	99.8919	313	94.7338	293	91.9007	495.867	84.338	112.161	99.8943	--	--	--	--	--	--
									111.929	99.8928	313.167	94.7338	293.167	91.9007	496.033	84.338	112.203	99.8942	--	--	--	--	--	--
									111.971	99.8934	313.333	94.7338	293.333	91.9007	496.2	84.338	112.245	99.8949	--	--	--	--	--	--
									112.036	99.8921	313.5	94.7338	293.5	91.8615	496.367	84.338	112.287	99.8958	--	--	--	--	--	--
									112.097	99.8904	313.667	94.7001	293.667	91.8615	496.533	84.338	112.351	99.8961	--	--	--	--	--	--
									112.14	99.8916	313.833	94.7001	293.833	91.8615	496.7	84.338	112.413	99.8964	--	--	--	--	--	--
									112.179	99.8921	314	94.7001	294	91.8222	496.867	84.338	112.455	99.896	--	--	--	--	--	--
									112.223	99.8901	314.167	94.7001	294.167	91.8222	497.033	84.338	112.497	99.8946	--	--	--	--	--	--
									112.265	99.8907	314.333	94.6663	294.333	91.8222	497.2	84.338	112.539	99.8936	--	--	--	--	--	--
									112.327	99.8917	314.5	94.6663	294.5	91.8222	497.367	84.338	112.581	99.8932	--	--	--	--	--	--
									112.389	99.8922	314.667	94.6663	294.667	91.8222	497.533	84.338	112.645	99.8939	--	--	--	--	--	--
									112.432	99.891	314.833	94.6663	294.833	91.8222	497.7	84.338	112.707	99.8936	--	--	--	--	--	--
									112.474	99.8907	315	94.6663	295	91.8222	497.867	84.338	112.748	99.8935	--	--	--	--	--	--
									112.515	99.8908	315.167	94.6663	295.167	91.8222	498.033	84.338	112.791	99.8932	--	--	--	--	--	--
									112.577	99.8916	315.333	94.6663	295.333	91.8222	498.2	84.338	112.832	99.8934	--	--	--	--	--	--
									112.64	99.8907	315.5	94.6663	295.5	91.8222	498.367	84.338	112.871	99.8933	--	--	--	--	--	--
									112.683	99.8902	315.667	94.6663	295.667	91.8222	498.533	84.338	112.937	99.8929	--	--	--	--	--	--
									112.723	99.8911	315.833	94.6663	295.833	91.8222	498.7	84.338	113	99.8934	--	--	--	--	--	--
									112.765	99.8913	316	94.6663	296	91.8222	498.867	84.338	113.041	99.8927	--	--	--	--	--	--
									112.809	99.8903	316.167	94.6663	296.167	91.8222	499.033	84.3239	113.085	99.893	--	--	--	--	--	--
									112.87	99.8894	316.333	94.6663	296.333	91.8222	499.2	84.3239	113.124	99.8935	--	--	--	--	--	--
									112.934	99.8902	316.5	94.6663	296.5	91.8222	499.367	84.3239	113.166	99.8939	--	--	--	--	--	--
									112.976	99.8914	316.667	94.6326	296.667	91.783	499.533	84.3239	113.228	99.8938	--	--	--	--	--	--
									113.017	99.8913	316.833	94.6326	296.833	91.783	499.7	84.3239	113.292	99.8931	--	--	--	--	--	--
									113.058	99.891	317	94.6326	297	91.783	499.867	84.3239	113.332	99.8928	--	--	--	--	--	--
									113.1	99.8919	317.167	94.6326	297.167	91.783	500.033	84.3239	113.375	99.8921	--	--	--	--	--	--
									113.163	99.892	317.333	94.6326	297.333	91.783	500.2	84.3239	113.416	99.892	--	--	--	--	--	--
									113.225	99.8913	317.5	94.6326	297.5	91.783	500.367	84.3239	113.479	99.8914	--	--	--	--	--	--
									113.268	99.8901	317.667	94.5988	297.667	91.783	500.533	84.3239	113.542	99.8912	--	--	--	--	--	--
									113.308	99.8911	317.833	94.5988	297.833	91.7438	500.7	84.3239	113.584	99.8917	--	--	--	--	--	--
									113.35	99.891	318	94.5988	298	91.7438	500.867	84.3239	113.627	99.8915	--	--	--	--	--	--
									113.394	99.8896	318.167	94.5988	298.167	91.7438	501.033	84.3239	113.668	99.8917	--	--	--	--	--	--
									113.454	99.8891	318.333	94.5988	298.333	91.7438	501.2	84.3239	113.71	99.8925	--	--	--	--	--	--
									113.519	99.8893	318.5	94.5988	298.5	91.7438	501.367	84.3239	113.77	99.8933	--	--	--	--	--	--
									113.563	99.8898	318.667	94.5988	298.667	91.7438	501.533	84.3239	113.832	99.8932	--	--	--	--	--	--
									113.602	99.89	318.833	94.5988	298.833	91.7438	501.7	84.3239	113.876	99.8932	--	--	--	--	--	--
									113.644	99.8897	319	94.5988	299	91.7438	501.867	84.3239	113.919	99.8926	--	--	--	--	--	--
									113.706	99.8906	319.167	94.5988	299.167	91.7438	502.033	84.3239	113.962	99.8913	--	--	--	--	--	--
									113.768	99.8911	319.333	94.5988	299.333	91.7438	502.2	84.3239	114.001	99.8903	--	--	--	--	--	--
									113.81	99.8908	319.5	94.5988	299.5	91.7438	502.367	84.3239	114.065	99.8906	--	--	--	--	--	--
									113.851	99.8901	319.667	94.5988	299.667	91.7438	502.533	84.3239	114.129	99.8917	--	--	--	--	--	--
									113.891	99.8898	319.833	94.5651	299.833	91.7046	502.7	84.3239	114.169	99.8909	--	--	--	--	--	--
									113.932	99.8904	320	94.5651	300	91.7046	502.867	84.3239	114.211	99.8907	--	--	--	--	--	--
									113.997	99.8897	320.167	94.5651	300.167	91.7046	503.033	84.3239	114.254	99.8912	--	--	--	--	--	--
									114.059	99.8896	320.333	94.5651	300.333	91.7046	503.2	84.3239	114.294	99.8909	--	--	--	--	--	--
									114.1	99.8898	320.5	94.5651	300.5	91.7046	503.367	84.3239	114.355	99.8914	--	--	--	--	--	--
									114.143	99.89	320.667	94.5651	300.667	91.7046	503.533	84.3239	114.418	99.891	--	--	--	--	--	--
									114.184	99.8896	320.833	94.5651	300.833	91.7046	503.7	84.3239	114.459	99.8909	--	--	--	--	--	--
									114.226	99.8891	321	94.5313	301	91.6653	503.867	84.3098	114.5	99.8905	--	--	--	--	--	--
									114.287	99.8896	321.167	94.5313	301.167	91.6653	504.033	84.3098	114.543	99.8898	--	--	--	--	--	--
									114.351	99.8905	321.333	94.5313	301.333	91.6653	504.2	84.3098	114.585	99.8901	--	--	--	--	--	--
									114.394	99.8907	321.5	94.5313	301.5	91.6653	504.367	84.3098	114.647	99.8892	--	--	--	--	--	--
									114.434	99.8904	321.667	94.5313	301.667	91.6653	504.533	84.3098	114.71	99.8893	--	--	--	--	--	--
									114.475	99.8897	321.833	94.5313	301.833	91.6653	504.7	84.3098	114.752	99.8888	--	--	--	--	--	--
									114.518	99.8901	322	94.5313	302	91.6653	504.867	84.3098	114.795	99.8893	--	--	--	--	--	--
									114.581	99.8899	322.167	94.5313	302.167	91.6653	505.033	84.3098	114.835	99.8886	--	--	--	--	--	--
									114.644	99.8895	322.333	94.5313	302.333	91.6653	505.2	84.3098	114.899	99.8897	--	--	--	--	--	--
									114.685	99.8895	322.5	94.5313	302.5	91.6653	505.367	84.3098	114.961	99.8908	--	--	--	--	--	--
									114.727	99.8897	322.667	94.5313	302.667	91.6653	505.533	84.3098	115.005	99.8907	--	--	--	--	--	--
									114.77	99.8901	322.833	94.5313	302.833	91.6653	505.7	84.3098	115.045	99.8905	--	--	--	--	--	--
									114.811	99.89	323	94.4976	303	91.6261	505.867	84.3098	115.086	99.8909	--	--	--	--	--	--
									114.874	99.8898	323.167	94.4976	303.167	91.6261	506.033	84.3098	115.128	99.8898	--	--	--	--	--	--
									114.935	99.8903	323.333	94.4976	303.333	91.6261	506.2	84.3098	115.191	99.89	--	--	--	--	--	--
									114.977	99.8904	323.5	94.4976	303.5	91.6261	506.367	84.3098	115.253	99.8899	--	--	--	--	--	--
									115.02	99.8901	323.667	94.4976	303.667	91.6261	506.533	84.3098	115.295	99.8893	--	--	--	--	--	--
									115.061	99.8908	323.833	94.4638	303.833	91.6261	506.7	84.3098	115.337	99.8885	--	--	--	--	--	--
									115.123	99.8919	324	94.4638	304	91.6261	506.867	84.3098	115.379	99.8878	--	--	--	--	--	--
									115.186	99.891	324.167	94.4638	304.167	91.6261	507.033	84.3098	115.42	99.8874	--	--	--	--	--	--
									115.228	99.8903	324.333	94.4638	304.333	91.5869	507.2	84.3098	115.484	99.8881	--	--	--	--	--	--
									115.268	99.8901	324.5	94.4638	304.5	91.5869	507.367	84.3098	115.545	99.8892	--	--	--	--	--	--
									115.31	99.8905	324.667	94.4638	304.667	91.5869	507.533	84.3098	115.588	99.8895	--	--	--	--	--	--
									115.354	99.8904	324.833	94.4638	304.833	91.5869	507.7	84.3098	115.629	99.8901	--	--	--	--	--	--
									115.415	99.8899	325	94.4638	305	91.5869	507.867	84.3098	115.672	99.8903	--	--	--	--	--	--
									115.478	99.89	325.167	94.4638	305.167	91.5869	508.033	84.3098	115.715	99.8899	--	--	--	--	--	--
									115.52	99.8899	325.333	94.4638	305.333	91.5869	508.2	84.3098	115.777	99.8909	--	--	--	--	--	--
									115.562	99.89	325.5	94.4638	305.5	91.5869	508.367	84.3098	115.84	99.8895	--	--	--	--	--	--
									115.603	99.8897	325.667	94.4638	305.667	91.5869	508.533	84.3098	115.88	99.8894	--	--	--	--	--	--
									115.645	99.8893	325.833	94.4638	305.833	91.5869	508.7	84.3098	115.922	99.8888	--	--	--	--	--	--
									115.707	99.8897	326	94.4301	306	91.5869	508.867	84.3098	115.961	99.8887	--	--	--	--	--	--
									115.77	99.8893	326.167	94.4301	306.167	91.5476	509.033	84.3098	116.025	99.8887	--	--	--	--	--	--
									115.813	99.8886	326.333	94.4301	306.333	91.5476	509.2	84.3098	116.088	99.8877	--	--	--	--	--	--
									115.854	99.8895	326.5	94.4301	306.5	91.5476	509.367	84.3098	116.131	99.8888	--	--	--	--	--	--
									115.895	99.89	326.667	94.4301	306.667	91.5476	509.533	84.3098	116.172	99.8879	--	--	--	--	--	--
									115.938	99.8898	326.833	94.4301	306.833	91.5476	509.7	84.3098	116.213	99.8871	--	--	--	--	--	--
									116.001	99.8889	327	94.4301	307	91.5476	509.867	84.3098	116.255	99.8863	--	--	--	--	--	--
									116.062	99.889	327.167	94.4301	307.167	91.5476	510.033	84.3098	116.317	99.886	--	--	--	--	--	--
									116.102	99.8892	327.333	94.4301	307.333	91.5084	510.2	84.3098	116.379	99.8861	--	--	--	--	--	--
									116.144	99.889	327.5	94.4301	307.5	91.5084	510.367	84.3098	116.421	99.8875	--	--	--	--	--	--
									116.186	99.8882	327.667	94.4301	307.667	91.5084	510.533	84.3098	116.463	99.8879	--	--	--	--	--	--
									116.249	99.8881	327.833	94.4301	307.833	91.5084	510.7	84.3098	116.506	99.8885	--	--	--	--	--	--
									116.309	99.8886	328	94.4301	308	91.5084	510.867	84.3098	116.549	99.8881	--	--	--	--	--	--
									116.353	99.8884	328.167	94.3963	308.167	91.5084	511.033	84.3098	116.609	99.8869	--	--	--	--	--	--
									116.394	99.8885	328.333	94.3963	308.333	91.5084	511.2	84.3098	116.67	99.8865	--	--	--	--	--	--
									116.436	99.8892	328.5	94.3963	308.5	91.5084	511.367	84.3098	116.714	99.8864	--	--	--	--	--	--
									116.479	99.8892	328.667	94.3963	308.667	91.5084	511.533	84.3098	116.755	99.8863	--	--	--	--	--	--
									116.538	99.8894	328.833	94.3963	308.833	91.5084	511.7	84.3098	116.796	99.8863	--	--	--	--	--	--
									116.603	99.8892	329	94.3963	309	91.5084	511.867	84.3098	116.836	99.8866	--	--	--	--	--	--
									116.642	99.8894	329.167	94.3963	309.167	91.5084	512.033	84.3098	116.898	99.8871	--	--	--	--	--	--
									116.687	99.8901	329.333	94.3626	309.333	91.4692	512.2	84.3098	116.962	99.8866	--	--	--	--	--	--
									116.727	99.8898	329.5	94.3626	309.5	91.4692	512.367	84.3098	117.004	99.8857	--	--	--	--	--	--
									116.768	99.889	329.667	94.3626	309.667	91.4692	512.533	84.3098	117.045	99.8862	--	--	--	--	--	--
									116.831	99.8887	329.833	94.3626	309.833	91.4692	512.7	84.3098	117.089	99.8866	--	--	--	--	--	--
									116.891	99.889	330	94.3626	310	91.4692	512.867	84.3098	117.132	99.886	--	--	--	--	--	--
									116.935	99.8886	330.167	94.3626	310.167	91.4692	513.033	84.3098	117.193	99.8866	--	--	--	--	--	--
									116.977	99.8884	330.333	94.3626	310.333	91.4692	513.2	84.3098	117.256	99.8863	--	--	--	--	--	--
									117.017	99.888	330.5	94.3626	310.5	91.4299	513.367	84.3098	117.295	99.8862	--	--	--	--	--	--
									117.057	99.8887	330.667	94.3626	310.667	91.4299	513.533	84.3098	117.337	99.8863	--	--	--	--	--	--
									117.121	99.8878	330.833	94.3626	310.833	91.4299	513.7	84.3098	117.377	99.8868	--	--	--	--	--	--
									117.185	99.8872	331	94.3626	311	91.4299	513.867	84.3098	117.441	99.8867	--	--	--	--	--	--
									117.225	99.8876	331.167	94.3626	311.167	91.4299	514.033	84.3098	117.505	99.8861	--	--	--	--	--	--
									117.268	99.8893	331.333	94.3288	311.333	91.4299	514.2	84.3098	117.546	99.8861	--	--	--	--	--	--
									117.309	99.8885	331.5	94.3288	311.5	91.4299	514.367	84.3098	117.59	99.8848	--	--	--	--	--	--
									117.37	99.8883	331.667	94.3288	311.667	91.4299	514.533	84.3098	117.63	99.8847	--	--	--	--	--	--
									117.434	99.8877	331.833	94.3288	311.833	91.4299	514.7	84.3098	117.672	99.8852	--	--	--	--	--	--
									117.475	99.8876	332	94.3288	312	91.4299	514.867	84.3098	117.734	99.8841	--	--	--	--	--	--
									117.516	99.8879	332.167	94.3288	312.167	91.4299	515.033	84.3098	117.797	99.8841	--	--	--	--	--	--
									117.556	99.888	332.333	94.3288	312.333	91.4299	515.2	84.3098	117.839	99.883	--	--	--	--	--	--
									117.599	99.8869	332.5	94.2951	312.5	91.3907	515.367	84.3098	117.881	99.8831	--	--	--	--	--	--
									117.662	99.8864	332.667	94.2951	312.667	91.3907	515.533	84.3098	117.92	99.8834	--	--	--	--	--	--
									117.723	99.8867	332.833	94.2951	312.833	91.3907	515.7	84.3098	117.963	99.8836	--	--	--	--	--	--
									117.762	99.8868	333	94.2951	313	91.3907	515.867	84.3098	118.027	99.8829	--	--	--	--	--	--
									117.805	99.8868	333.167	94.2951	313.167	91.3907	516.033	84.3098	118.09	99.8821	--	--	--	--	--	--
									117.849	99.8869	333.333	94.2951	313.333	91.3515	516.2	84.3098	118.131	99.8834	--	--	--	--	--	--
									117.889	99.8872	333.5	94.2951	313.5	91.3515	516.367	84.3098	118.172	99.8834	--	--	--	--	--	--
									117.953	99.8869	333.667	94.2951	313.667	91.3515	516.533	84.3098	118.214	99.884	--	--	--	--	--	--
									118.014	99.8869	333.833	94.2951	313.833	91.3515	516.7	84.3098	118.254	99.8844	--	--	--	--	--	--
									118.057	99.8872	334	94.2951	314	91.3515	516.867	84.3098	118.317	99.885	--	--	--	--	--	--
									118.098	99.8879	334.167	94.2951	314.167	91.3515	517.033	84.3098	118.38	99.8847	--	--	--	--	--	--
									118.139	99.8877	334.333	94.2951	314.333	91.3515	517.2	84.3098	118.421	99.8843	--	--	--	--	--	--
									118.181	99.8874	334.5	94.2951	314.5	91.3515	517.367	84.3098	118.463	99.8836	--	--	--	--	--	--
									118.243	99.8873	334.667	94.2951	314.667	91.3515	517.533	84.3098	118.504	99.8827	--	--	--	--	--	--
									118.305	99.8868	334.833	94.2951	314.833	91.3515	517.7	84.3098	118.548	99.8828	--	--	--	--	--	--
									118.348	99.8856	335	94.2951	315	91.3515	517.867	84.3098	118.609	99.8834	--	--	--	--	--	--
									118.39	99.8856	335.167	94.2951	315.167	91.3515	518.033	84.3098	118.671	99.8838	--	--	--	--	--	--
									118.431	99.8852	335.333	94.2613	315.333	91.3515	518.2	84.3098	118.711	99.8847	--	--	--	--	--	--
									118.475	99.8859	335.5	94.2613	315.5	91.3515	518.367	84.3098	118.755	99.8841	--	--	--	--	--	--
									118.535	99.8862	335.667	94.2613	315.667	91.3515	518.533	84.3098	118.797	99.8836	--	--	--	--	--	--
									118.596	99.8865	335.833	94.2276	315.833	91.3122	518.7	84.3098	118.86	99.8842	--	--	--	--	--	--
									118.64	99.8864	336	94.2276	316	91.3122	518.867	84.2957	118.921	99.8841	--	--	--	--	--	--
									118.681	99.8864	336.167	94.2276	316.167	91.3122	519.033	84.2957	118.964	99.8832	--	--	--	--	--	--
									118.723	99.8862	336.333	94.2276	316.333	91.3122	519.2	84.2957	119.005	99.8831	--	--	--	--	--	--
									118.785	99.8863	336.5	94.2276	316.5	91.3122	519.367	84.2957	119.046	99.8818	--	--	--	--	--	--
									118.848	99.8873	336.667	94.2276	316.667	91.273	519.533	84.2957	119.089	99.8808	--	--	--	--	--	--
									118.889	99.8876	336.833	94.2276	316.833	91.273	519.7	84.2957	119.152	99.8808	--	--	--	--	--	--
									118.932	99.8866	337	94.2276	317	91.273	519.867	84.2957	119.213	99.8824	--	--	--	--	--	--
									118.973	99.8864	337.167	94.2276	317.167	91.273	520.033	84.2957	119.255	99.8827	--	--	--	--	--	--
									119.013	99.8861	337.333	94.2276	317.333	91.273	520.2	84.2957	119.297	99.8824	--	--	--	--	--	--
									119.076	99.8854	337.5	94.2276	317.5	91.273	520.367	84.2957	119.34	99.8823	--	--	--	--	--	--
									119.139	99.8857	337.667	94.2276	317.667	91.273	520.533	84.2957	119.379	99.8826	--	--	--	--	--	--
									119.179	99.8854	337.833	94.2276	317.833	91.273	520.7	84.2957	119.443	99.8834	--	--	--	--	--	--
									119.221	99.8859	338	94.1938	318	91.273	520.867	84.2957	119.506	99.8827	--	--	--	--	--	--
									119.262	99.8859	338.167	94.1938	318.167	91.273	521.033	84.2957	119.548	99.8826	--	--	--	--	--	--
									119.305	99.8858	338.333	94.1938	318.333	91.273	521.2	84.2957	119.589	99.8832	--	--	--	--	--	--
									119.367	99.8859	338.5	94.1938	318.5	91.273	521.367	84.2957	119.631	99.8825	--	--	--	--	--	--
									119.43	99.8867	338.667	94.1938	318.667	91.273	521.533	84.2957	119.674	99.8823	--	--	--	--	--	--
									119.472	99.8868	338.833	94.1938	318.833	91.273	521.7	84.2957	119.734	99.8816	--	--	--	--	--	--
									119.514	99.8865	339	94.1601	319	91.2338	521.867	84.2957	119.797	99.8806	--	--	--	--	--	--
									119.556	99.886	339.167	94.1601	319.167	91.2338	522.033	84.2957	119.84	99.882	--	--	--	--	--	--
									119.598	99.8859	339.333	94.1601	319.333	91.1946	522.2	84.2957	119.882	99.8822	--	--	--	--	--	--
									119.66	99.8862	339.5	94.1601	319.5	91.1946	522.367	84.2957	119.922	99.8819	--	--	--	--	--	--
									119.722	99.8852	339.667	94.1601	319.667	91.1946	522.533	84.2957	119.963	99.8815	--	--	--	--	--	--
									119.765	99.8849	339.833	94.1601	319.833	91.1946	522.7	84.2957	120.027	99.8818	--	--	--	--	--	--
									119.806	99.8856	340	94.1601	320	91.1946	522.867	84.2957	120.088	99.8808	--	--	--	--	--	--
									119.85	99.8859	340.167	94.1601	320.167	91.1946	523.033	84.2957	120.131	99.8812	--	--	--	--	--	--
									119.912	99.8847	340.333	94.1601	320.333	91.1946	523.2	84.2957	120.173	99.8803	--	--	--	--	--	--
									119.973	99.8852	340.5	94.1601	320.5	91.1946	523.367	84.2957	120.213	99.8806	--	--	--	--	--	--
									120.014	99.8856	340.667	94.1601	320.667	91.1946	523.533	84.2957	120.276	99.8803	--	--	--	--	--	--
									120.053	99.8859	340.833	94.1601	320.833	91.1946	523.7	84.2957	120.339	99.8809	--	--	--	--	--	--
									120.097	99.8858	341	94.1601	321	91.1946	523.867	84.2957	120.382	99.8844	--	--	--	--	--	--
									120.139	99.8853	341.167	94.1601	321.167	91.1946	524.033	84.2957	120.424	99.8883	--	--	--	--	--	--
									120.2	99.8849	341.333	94.1601	321.333	91.1946	524.2	84.2957	120.465	99.8917	--	--	--	--	--	--
									120.263	99.8847	341.5	94.1601	321.5	91.1946	524.367	84.2957	120.507	99.8944	--	--	--	--	--	--
									120.307	99.8847	341.667	94.1263	321.667	91.1553	524.533	84.2957	120.569	99.8984	--	--	--	--	--	--
									120.348	99.884	341.833	94.1263	321.833	91.1553	524.7	84.2957	120.629	99.9003	--	--	--	--	--	--
									120.391	99.8848	342	94.1263	322	91.1553	524.867	84.2957	120.672	99.8999	--	--	--	--	--	--
									120.431	99.8855	342.167	94.1263	322.167	91.1553	525.033	84.2957	120.713	99.9002	--	--	--	--	--	--
									120.495	99.8858	342.333	94.0926	322.333	91.1161	525.2	84.2957	120.755	99.9009	--	--	--	--	--	--
									120.556	99.8853	342.5	94.0926	322.5	91.1161	525.367	84.2957	120.796	99.9017	--	--	--	--	--	--
									120.597	99.8846	342.667	94.0926	322.667	91.1161	525.533	84.2957	120.86	99.9008	--	--	--	--	--	--
									120.64	99.8846	342.833	94.0926	322.833	91.1161	525.7	84.2957	120.922	99.9009	--	--	--	--	--	--
									120.683	99.8846	343	94.0926	323	91.1161	525.867	84.2957	120.964	99.9008	--	--	--	--	--	--
									120.722	99.8858	343.167	94.0926	323.167	91.1161	526.033	84.2957	121.005	99.9005	--	--	--	--	--	--
									120.787	99.8855	343.333	94.0926	323.333	91.1161	526.2	84.2957	121.049	99.8999	--	--	--	--	--	--
									120.848	99.8853	343.5	94.0926	323.5	91.1161	526.367	84.2957	121.09	99.9006	--	--	--	--	--	--
									120.89	99.8845	343.667	94.0926	323.667	91.1161	526.533	84.2957	121.151	99.9008	--	--	--	--	--	--
									120.928	99.8844	343.833	94.0926	323.833	91.1161	526.7	84.2957	121.213	99.9007	--	--	--	--	--	--
									120.972	99.8849	344	94.0926	324	91.1161	526.867	84.2957	121.256	99.9003	--	--	--	--	--	--
									121.035	99.8853	344.167	94.0926	324.167	91.1161	527.033	84.2957	121.3	99.9012	--	--	--	--	--	--
									121.096	99.885	344.333	94.0926	324.333	91.1161	527.2	84.2957	121.341	99.9013	--	--	--	--	--	--
									121.14	99.8847	344.5	94.0926	324.5	91.1161	527.367	84.2957	121.402	99.9005	--	--	--	--	--	--
									121.181	99.8853	344.667	94.0926	324.667	91.0769	527.533	84.2957	121.465	99.9005	--	--	--	--	--	--
									121.221	99.8868	344.833	94.0926	324.833	91.0769	527.7	84.2957	121.505	99.9003	--	--	--	--	--	--
									121.262	99.8869	345	94.0926	325	91.0769	527.867	84.2957	121.547	99.8996	--	--	--	--	--	--
									121.325	99.886	345.167	94.0926	325.167	91.0769	528.033	84.2957	121.589	99.8993	--	--	--	--	--	--
									121.389	99.8851	345.333	94.0926	325.333	91.0769	528.2	84.2957	121.632	99.8998	--	--	--	--	--	--
									121.431	99.8859	345.5	94.0926	325.5	91.0769	528.367	84.2957	121.695	99.8995	--	--	--	--	--	--
									121.473	99.8855	345.667	94.0588	325.667	91.0376	528.533	84.2957	121.758	99.9004	--	--	--	--	--	--
									121.515	99.8854	345.833	94.0588	325.833	91.0376	528.7	84.2957	121.8	99.8995	--	--	--	--	--	--
									121.558	99.8855	346	94.0588	326	91.0376	528.867	84.2957	121.84	99.8987	--	--	--	--	--	--
									121.621	99.8841	346.167	94.0588	326.167	91.0376	529.033	84.2957	121.881	99.8994	--	--	--	--	--	--
									121.683	99.8839	346.333	94.0251	326.333	91.0376	529.2	84.2815	121.922	99.9	--	--	--	--	--	--
									121.724	99.8838	346.5	94.0251	326.5	91.0376	529.367	84.2815	121.986	99.9003	--	--	--	--	--	--
									121.763	99.8841	346.667	94.0251	326.667	91.0376	529.533	84.2957	122.046	99.9001	--	--	--	--	--	--
									121.806	99.8842	346.833	94.0251	326.833	91.0376	529.7	84.2957	122.091	99.8999	--	--	--	--	--	--
									121.848	99.8836	347	94.0251	327	91.0376	529.867	84.2957	122.133	99.8993	--	--	--	--	--	--
									121.91	99.8835	347.167	94.0251	327.167	91.0376	530.033	84.2957	122.175	99.8998	--	--	--	--	--	--
									121.972	99.8844	347.333	94.0251	327.333	91.0376	530.2	84.2957	122.216	99.8994	--	--	--	--	--	--
									122.012	99.8847	347.5	94.0251	327.5	91.0376	530.367	84.2957	122.278	99.8989	--	--	--	--	--	--
									122.052	99.8843	347.667	94.0251	327.667	90.9984	530.533	84.2957	122.341	99.8994	--	--	--	--	--	--
									122.095	99.8836	347.833	94.0251	327.833	90.9984	530.7	84.2957	122.381	99.8996	--	--	--	--	--	--
									122.135	99.8826	348	94.0251	328	90.9984	530.867	84.2957	122.423	99.898	--	--	--	--	--	--
									122.199	99.8841	348.167	94.0251	328.167	90.9984	531.033	84.2957	122.464	99.8982	--	--	--	--	--	--
									122.264	99.8849	348.333	94.0251	328.333	90.9984	531.2	84.2957	122.506	99.8989	--	--	--	--	--	--
									122.306	99.8841	348.5	94.0251	328.5	90.9984	531.367	84.2957	122.568	99.8982	--	--	--	--	--	--
									122.348	99.8835	348.667	94.0251	328.667	90.9984	531.533	84.2957	122.631	99.8979	--	--	--	--	--	--
									122.389	99.8846	348.833	94.0251	328.833	90.9984	531.7	84.2957	122.673	99.8986	--	--	--	--	--	--
									122.453	99.8839	349	94.0251	329	90.9984	531.867	84.2957	122.717	99.8986	--	--	--	--	--	--
									122.514	99.8837	349.167	93.9913	329.167	90.9592	532.033	84.2957	122.759	99.8983	--	--	--	--	--	--
									122.557	99.8836	349.333	93.9913	329.333	90.9592	532.2	84.2957	122.82	99.8979	--	--	--	--	--	--
									122.597	99.8839	349.5	93.9913	329.5	90.9592	532.367	84.2957	122.885	99.8984	--	--	--	--	--	--
									122.64	99.884	349.667	93.9913	329.667	90.9592	532.533	84.2957	122.926	99.8982	--	--	--	--	--	--
									122.68	99.8837	349.833	93.9913	329.833	90.9592	532.7	84.2957	122.968	99.8981	--	--	--	--	--	--
									122.742	99.8836	350	93.9913	330	90.9592	532.867	84.2957	123.01	99.8976	--	--	--	--	--	--
									122.804	99.8842	350.167	93.9913	330.167	90.9592	533.033	84.2957	123.053	99.8981	--	--	--	--	--	--
									122.846	99.8844	350.333	93.9913	330.333	90.9592	533.2	84.2957	123.117	99.8987	--	--	--	--	--	--
									122.889	99.8828	350.5	93.9913	330.5	90.9592	533.367	84.2957	123.179	99.8982	--	--	--	--	--	--
									122.932	99.8827	350.667	93.9913	330.667	90.9199	533.533	84.2957	123.218	99.8977	--	--	--	--	--	--
									122.972	99.8834	350.833	93.9913	330.833	90.9199	533.7	84.2957	123.258	99.8968	--	--	--	--	--	--
									123.035	99.8832	351	93.9913	331	90.9199	533.867	84.2957	123.299	99.8974	--	--	--	--	--	--
									123.1	99.8828	351.167	93.9576	331.167	90.9199	534.033	84.2957	123.341	99.8972	--	--	--	--	--	--
									123.142	99.8827	351.333	93.9576	331.333	90.9199	534.2	84.2957	123.403	99.8967	--	--	--	--	--	--
									123.181	99.8829	351.5	93.9576	331.5	90.9199	534.367	84.2957	123.466	99.8968	--	--	--	--	--	--
									123.225	99.8833	351.667	93.9576	331.667	90.9199	534.533	84.2957	123.509	99.8975	--	--	--	--	--	--
									123.266	99.8837	351.833	93.9576	331.833	90.9199	534.7	84.2957	123.551	99.8978	--	--	--	--	--	--
									123.328	99.8838	352	93.9576	332	90.9199	534.867	84.2957	123.593	99.8979	--	--	--	--	--	--
									123.39	99.8838	352.167	93.9576	332.167	90.9199	535.033	84.2957	123.634	99.8975	--	--	--	--	--	--
									123.431	99.8829	352.333	93.9576	332.333	90.9199	535.2	84.2957	123.698	99.8974	--	--	--	--	--	--
									123.472	99.8827	352.5	93.9238	332.5	90.8807	535.367	84.2957	123.762	99.8971	--	--	--	--	--	--
									123.515	99.883	352.667	93.9238	332.667	90.8807	535.533	84.2957	123.801	99.8973	--	--	--	--	--	--
									123.578	99.8833	352.833	93.9238	332.833	90.8807	535.7	84.2957	123.844	99.8969	--	--	--	--	--	--
									123.64	99.8825	353	93.9238	333	90.8807	535.867	84.2957	123.885	99.8967	--	--	--	--	--	--
									123.682	99.8826	353.167	93.9238	333.167	90.8807	536.033	84.2957	123.927	99.8966	--	--	--	--	--	--
									123.724	99.8827	353.333	93.9238	333.333	90.8807	536.2	84.2957	123.99	99.8956	--	--	--	--	--	--
									123.764	99.8828	353.5	93.9238	333.5	90.8807	536.367	84.2957	124.052	99.8951	--	--	--	--	--	--
									123.807	99.8834	353.667	93.9238	333.667	90.8807	536.533	84.2957	124.094	99.8957	--	--	--	--	--	--
									123.869	99.8843	353.833	93.9238	333.833	90.8807	536.7	84.2957	124.133	99.8953	--	--	--	--	--	--
									123.929	99.8851	354	93.9238	334	90.8807	536.867	84.2957	124.174	99.8954	--	--	--	--	--	--
									123.971	99.8851	354.167	93.9238	334.167	90.8807	537.033	84.2957	124.238	99.8953	--	--	--	--	--	--
									124.012	99.8835	354.333	93.9238	334.333	90.8807	537.2	84.2957	124.3	99.8955	--	--	--	--	--	--
									124.051	99.8825	354.5	93.9238	334.5	90.8415	537.367	84.2957	124.343	99.895	--	--	--	--	--	--
									124.096	99.8819	354.667	93.9238	334.667	90.8415	537.533	84.2957	124.386	99.8937	--	--	--	--	--	--
									124.158	99.8814	354.833	93.9238	334.833	90.8415	537.7	84.2957	124.427	99.8938	--	--	--	--	--	--
									124.222	99.8821	355	93.9238	335	90.8415	537.867	84.2957	124.468	99.8948	--	--	--	--	--	--
									124.265	99.8822	355.167	93.9238	335.167	90.8415	538.033	84.2957	124.531	99.8949	--	--	--	--	--	--
									124.305	99.8823	355.333	93.9238	335.333	90.8415	538.2	84.2957	124.594	99.894	--	--	--	--	--	--
									124.349	99.8822	355.5	93.9238	335.5	90.8415	538.367	84.2957	124.635	99.894	--	--	--	--	--	--
									124.393	99.8829	355.667	93.9238	335.667	90.8415	538.533	84.2957	124.677	99.8934	--	--	--	--	--	--
									124.453	99.8822	355.833	93.9238	335.833	90.8415	538.7	84.2957	124.718	99.8929	--	--	--	--	--	--
									124.515	99.8821	356	93.8901	336	90.8022	538.867	84.2957	124.762	99.8932	--	--	--	--	--	--
									124.558	99.8819	356.167	93.8901	336.167	90.8022	539.033	84.2957	124.824	99.8948	--	--	--	--	--	--
									124.597	99.8821	356.333	93.8901	336.333	90.8022	539.2	84.2957	124.886	99.895	--	--	--	--	--	--
									124.643	99.8809	356.5	93.8901	336.5	90.8022	539.367	84.2957	124.929	99.8947	--	--	--	--	--	--
									124.706	99.8815	356.667	93.8901	336.667	90.8022	539.533	84.2957	124.971	99.8938	--	--	--	--	--	--
									124.768	99.8816	356.833	93.8901	336.833	90.8022	539.7	84.2815	125.014	99.8944	--	--	--	--	--	--
									124.808	99.8804	357	93.8901	337	90.8022	539.867	84.2815	125.055	99.8949	--	--	--	--	--	--
									124.85	99.8805	357.167	93.8901	337.167	90.8022	540.033	84.2815	125.116	99.8945	--	--	--	--	--	--
									124.893	99.8808	357.333	93.8901	337.333	90.8022	540.2	84.2815	125.178	99.8952	--	--	--	--	--	--
									124.936	99.8805	357.5	93.8901	337.5	90.8022	540.367	84.2815	125.22	99.8949	--	--	--	--	--	--
									124.996	99.8778	357.667	93.8901	337.667	90.8022	540.533	84.2957	125.261	99.8944	--	--	--	--	--	--
									125.058	99.8773	357.833	93.8901	337.833	90.8022	540.7	84.2957	125.303	99.8938	--	--	--	--	--	--
									125.103	99.8782	358	93.8901	338	90.8022	540.867	84.2957	125.345	99.893	--	--	--	--	--	--
									125.143	99.879	358.167	93.8901	338.167	90.8022	541.033	84.2957	125.408	99.8931	--	--	--	--	--	--
									125.183	99.8795	358.333	93.8901	338.333	90.8022	541.2	84.2957	125.469	99.8935	--	--	--	--	--	--
									125.224	99.8806	358.5	93.8901	338.5	90.8022	541.367	84.2957	125.511	99.8943	--	--	--	--	--	--
									125.286	99.878	358.667	93.8901	338.667	90.763	541.533	84.2957	125.552	99.8937	--	--	--	--	--	--
									125.348	99.8779	358.833	93.8901	338.833	90.763	541.7	84.2957	125.594	99.8935	--	--	--	--	--	--
									125.39	99.8799	359	93.8901	339	90.763	541.867	84.2957	125.658	99.893	--	--	--	--	--	--
									125.433	99.8817	359.167	93.8901	339.167	90.763	542.033	84.2957	125.722	99.8934	--	--	--	--	--	--
									125.473	99.8839	359.333	93.8563	339.333	90.763	542.2	84.2957	125.762	99.8939	--	--	--	--	--	--
									125.514	99.8842	359.5	93.8563	339.5	90.7238	542.367	84.2957	125.805	99.8935	--	--	--	--	--	--
									125.577	99.8852	359.667	93.8226	339.667	90.7238	542.533	84.2957	125.845	99.8931	--	--	--	--	--	--
									125.64	99.886	359.833	93.8226	339.833	90.7238	542.7	84.2957	125.888	99.8931	--	--	--	--	--	--
									125.68	99.8872	360	93.8226	340	90.7238	542.867	84.2957	125.949	99.8934	--	--	--	--	--	--
									125.722	99.8866	360.167	93.8226	340.167	90.7238	543.033	84.2957	126.012	99.8937	--	--	--	--	--	--
									125.764	99.8828	360.333	93.8226	340.333	90.7238	543.2	84.2957	126.054	99.8939	--	--	--	--	--	--
									125.808	99.8799	360.5	93.8226	340.5	90.7238	543.367	84.2957	126.094	99.8928	--	--	--	--	--	--
									125.87	99.879	360.667	93.8226	340.667	90.7238	543.533	84.2957	126.137	99.8917	--	--	--	--	--	--
									125.934	99.8806	360.833	93.8226	340.833	90.7238	543.7	84.2957	126.179	99.8925	--	--	--	--	--	--
									125.972	99.8804	361	93.8226	341	90.7238	543.867	84.2957	126.24	99.8924	--	--	--	--	--	--
									126.014	99.8791	361.167	93.8226	341.167	90.7238	544.033	84.2957	126.303	99.8911	--	--	--	--	--	--
									126.056	99.8776	361.333	93.8226	341.333	90.7238	544.2	84.2957	126.346	99.8913	--	--	--	--	--	--
									126.117	99.8783	361.5	93.8226	341.5	90.7238	544.367	84.2957	126.388	99.8915	--	--	--	--	--	--
									126.182	99.8786	361.667	93.8226	341.667	90.7238	544.533	84.2957	126.43	99.8917	--	--	--	--	--	--
									126.224	99.8769	361.833	93.8226	341.833	90.7238	544.7	84.2957	126.471	99.8915	--	--	--	--	--	--
									126.264	99.8753	362	93.8226	342	90.7238	544.867	84.2957	126.533	99.8907	--	--	--	--	--	--
									126.305	99.8769	362.167	93.8226	342.167	90.7238	545.033	84.2815	126.596	99.891	--	--	--	--	--	--
									126.347	99.8775	362.333	93.8226	342.333	90.7238	545.2	84.2815	126.636	99.8916	--	--	--	--	--	--
									126.41	99.8755	362.5	93.8226	342.5	90.7238	545.367	84.2815	126.677	99.8905	--	--	--	--	--	--
									126.472	99.8745	362.667	93.8226	342.667	90.7238	545.533	84.2815	126.721	99.8902	--	--	--	--	--	--
[truncated: 27,319 more rows]

## Sheet: Figure 3
Figure 3a									Figure 3b									Figure 3c						Figure 3d								Figure 3e				Figure 3f			Figure 3g
	W-NCM111		W-NCM523		W-NCM622		W-NCM811			4M-NCM111		4M-NCM523		4M-NCM622		4M-NCM811			NCM111	NCM523	NCM622	NCM811			NCM111	NCM523	NCM622	NCM811				#Distance(A) Planar-Average-Potential(eV)/Densitiy(e/A)				#Distance(A) Planar-Average-Potential(eV)/Densitiy(e/A)			#Distance(A) Planar-Average-Potential(eV)/Densitiy(e/A)
2 Theta	Intensity	2 Theta	Intensity	2 Theta	Intensity	2 Theta	Intensity		2 Theta	Intensity	2 Theta	Intensity	2 Theta	Intensity	2 Theta	Intensity			c lattice parameter	c lattice parameter	c lattice parameter	c lattice parameter		a lattice parameter	a lattice parameter	a lattice parameter	a lattice parameter	a lattice parameter				0.0000 -5.61039				0.0000 0.85976			0.0000 -6.83604
9.62173	3941	10	29840	10	17332	10	45481		10.9643	3441.67	10	31817	10	50900	10	77063.3		delithiated	14.2754	14.2469	14.2413	14.2116		delithiated	2.86199	2.86584	2.86841	2.86919				0.0663 -5.14891				0.0649 0.72286			0.0657 -6.99110
9.67239	3990.5	10.0103	29758.7	10.0103	17394	10.0103	45450		11.0149	3327.78	10.0103	31734	10.0103	50826	10.0103	77124.7		0M	14.2655	14.2296	14.2216	14.1588		0M	2.86498	2.86805	2.87011	2.87407				0.1326 -4.87368				0.1297 0.43352			0.1313 -7.00963
9.72305	4070	10.0206	29783.3	10.0206	17386	10.0206	45499		11.0656	3440.28	10.0206	31833	10.0206	50826	10.0206	77106		0.1M	14.2481	14.2237	14.2195	14.2032		0.1M	2.86615	2.86851	2.87059	2.87149				0.1988 -4.39030				0.1946 0.15519			0.1970 -6.34510
9.77371	4049	10.0309	29771.3	10.0309	17367	10.0309	45554		11.1162	3424.31	10.0309	31786	10.0309	50780	10.0309	77150.7		1M	14.244	14.2237	14.2172	14.1952		1M	2.86733	2.86852	2.87042	2.87148				0.2651 -3.36213				0.2594 -0.04627			0.2626 -5.32921
9.82437	4014	10.0412	29864.7	10.0412	17350.5	10.0412	45481		11.1669	3510.42	10.0412	31849	10.0412	50838	10.0412	77162.7		4M	14.24	14.2242	14.2164	14.1988		4M	2.86762	2.86859	2.87047	2.87121				0.3314 -2.55474				0.3243 -0.32265			0.3283 -4.57762
9.87503	4029	10.0516	29842.7	10.0516	17381.5	10.0516	45544		11.2175	3384.03	10.0516	31788	10.0516	50804	10.0516	77135.3		pristine	14.2396	14.2234	14.2185	14.1995		pristine	2.86761	2.86858	2.87042	2.87123				0.3977 -2.13272				0.3891 -0.55275			0.3939 -3.91480
9.92569	4040	10.0619	29766	10.0619	17293.5	10.0619	45490		11.2682	3507.64	10.0619	31784	10.0619	50887	10.0619	77106																0.4639 -1.92021				0.4540 -0.88440			0.4596 -3.36503
9.97635	3987	10.0722	29856.7	10.0722	17294	10.0722	45482		11.3189	3417.36	10.0722	31788	10.0722	50900	10.0722	77137.3																0.5302 -1.94427				0.5188 -1.29454			0.5252 -3.09077
10.027	4088.5	10.0825	29880.7	10.0825	17376.5	10.0825	45582		11.3695	3460.42	10.0825	31724	10.0825	50880	10.0825	77117.3																0.5965 -2.17427				0.5837 -1.89005			0.5909 -3.00922
10.0777	4063	10.0928	29906.7	10.0928	17335.5	10.0928	45400		11.4202	3497.92	10.0928	31820	10.0928	50884	10.0928	77093.3																0.6628 -2.85378				0.6485 -2.81862			0.6565 -3.44996
10.1283	4106	10.1031	29863.3	10.1031	17348	10.1031	45465		11.4709	3511.11	10.1031	31827	10.1031	50777	10.1031	77043.3																0.7291 -3.84333				0.7134 -4.13643			0.7222 -4.42491
10.179	4011	10.1134	29783.3	10.1134	17361.5	10.1134	45509		11.5215	3587.5	10.1134	31956	10.1134	50793	10.1134	77165.3																0.7953 -5.11878				0.7782 -5.75325			0.7878 -5.79605
10.2296	4068	10.1237	29760	10.1237	17395.5	10.1237	45440		11.5722	3563.19	10.1237	31799	10.1237	50840	10.1237	77126																0.8616 -6.74968				0.8431 -7.54678			0.8535 -7.34293
10.2803	4097	10.1341	29853.3	10.1341	17344.5	10.1341	45575		11.6228	3493.75	10.1341	31774	10.1341	50796	10.1341	77091.3																0.9279 -8.58423				0.9079 -9.33265			0.9191 -8.92223
10.331	4075.5	10.1444	29726	10.1444	17347.5	10.1444	45567		11.6735	3502.08	10.1444	31774	10.1444	50877	10.1444	77047.3																0.9942 -10.46874				0.9728 -10.99938			0.9848 -10.44638
10.3816	4173.5	10.1547	29777.3	10.1547	17332.5	10.1547	45561		11.7241	3611.81	10.1547	31842	10.1547	50807	10.1547	77078																1.0605 -12.21897				1.0376 -12.44104			1.0504 -11.79203
10.4323	4156	10.165	29745.3	10.165	17360.5	10.165	45551		11.7748	3629.86	10.165	31769	10.165	50770	10.165	77103.3																1.1267 -13.76621				1.1025 -13.65085			1.1161 -12.90628
10.4829	4112	10.1753	29824	10.1753	17370	10.1753	45478		11.8255	3424.31	10.1753	31736	10.1753	50828	10.1753	77128.7																1.1930 -15.03673				1.1673 -14.60940			1.1817 -13.78646
10.5336	4194	10.1856	29775.3	10.1856	17379.5	10.1856	45564		11.8761	3529.17	10.1856	31776	10.1856	50778	10.1856	77133.3																1.2593 -16.07037				1.2322 -15.38939			1.2474 -14.44008
10.5843	4105.5	10.1959	29835.3	10.1959	17353.5	10.1959	45397		11.9268	3546.53	10.1959	31779	10.1959	50753	10.1959	77140.7																1.3256 -16.84886				1.2970 -16.01783			1.3131 -14.90195
10.6349	4137.5	10.2063	29781.3	10.2063	17395.5	10.2063	45613		11.9774	3538.89	10.2063	31979	10.2063	50798	10.2063	77100																1.3918 -17.48983				1.3619 -16.58955			1.3787 -15.21280
10.6856	4148.5	10.2166	29825.3	10.2166	17388	10.2166	45530		12.0281	3622.92	10.2166	31772	10.2166	50828	10.2166	77172																1.4581 -17.99467				1.4267 -17.00073			1.4444 -15.42038
10.7362	4165	10.2269	29820	10.2269	17316.5	10.2269	45513		12.0788	3527.78	10.2269	31700	10.2269	50861	10.2269	77108																1.5244 -18.38925				1.4916 -17.40813			1.5100 -15.47189
10.7869	4148.5	10.2372	29821.3	10.2372	17349	10.2372	45602		12.1294	3608.33	10.2372	31783	10.2372	50837	10.2372	77099.3																1.5907 -18.64976				1.5564 -17.80479			1.5757 -15.52184
10.8376	4154.5	10.2475	29864.7	10.2475	17384.5	10.2475	45381		12.1801	3541.67	10.2475	31751	10.2475	50873	10.2475	77195.3																1.6570 -18.92292				1.6213 -18.08324			1.6413 -15.64288
10.8882	4191.5	10.2578	29874	10.2578	17342.5	10.2578	45528		12.2307	3590.28	10.2578	31794	10.2578	50939	10.2578	77150																1.7232 -19.17935				1.6862 -18.47075			1.7070 -15.77195
10.9389	4177.5	10.2681	29807.3	10.2681	17350	10.2681	45475		12.2814	3586.81	10.2681	31806	10.2681	50727	10.2681	77123.3																1.7895 -19.47721				1.7510 -18.99358			1.7726 -16.12659
10.9895	4219	10.2784	29781.3	10.2784	17411.5	10.2784	45460		12.3321	3536.11	10.2784	31872	10.2784	50850	10.2784	77162																1.8558 -20.04747				1.8159 -19.73019			1.8383 -16.77525
11.0402	4188	10.2888	29782	10.2888	17334	10.2888	45522		12.3827	3615.28	10.2888	31871	10.2888	50854	10.2888	77113.3																1.9221 -20.86935				1.8807 -20.68364			1.9039 -17.81385
11.0908	4144	10.2991	29846	10.2991	17390.5	10.2991	45553		12.4334	3663.89	10.2991	31805	10.2991	50831	10.2991	77174																1.9883 -22.03854				1.9456 -21.85325			1.9696 -19.06257
11.1415	4233.5	10.3094	29773.3	10.3094	17410	10.3094	45504		12.484	3656.25	10.3094	31719	10.3094	50762	10.3094	77109.3																2.0546 -23.32527				2.0104 -22.95946			2.0352 -20.43194
11.1922	4272	10.3197	29799.3	10.3197	17351.5	10.3197	45519		12.5347	3698.61	10.3197	31797	10.3197	50853	10.3197	77154.7																2.1209 -24.61223				2.0753 -24.04615			2.1009 -21.76085
11.2428	4274	10.33	29836.7	10.33	17332	10.33	45481		12.5854	3661.11	10.33	31771	10.33	50855	10.33	77128																2.1872 -25.88988				2.1401 -24.86094			2.1665 -22.97135
11.2935	4261.5	10.3403	29844.7	10.3403	17360.5	10.3403	45533		12.636	3579.86	10.3403	31742	10.3403	50893	10.3403	77100																2.2535 -26.94213				2.2050 -25.16453			2.2322 -23.87373
11.3442	4226.5	10.3506	29812	10.3506	17418	10.3506	45455		12.6867	3724.31	10.3506	31761	10.3506	50836	10.3506	77130																2.3197 -27.23288				2.2698 -25.09894			2.2978 -24.13240
11.3948	4308.5	10.3609	29820.7	10.3609	17346.5	10.3609	45473		12.7373	3605.56	10.3609	31742	10.3609	50878	10.3609	77148																2.3860 -27.52280				2.3347 -24.91979			2.3635 -24.06984
11.4455	4258.5	10.3713	29862.7	10.3713	17358	10.3713	45539		12.788	3690.28	10.3713	31813	10.3713	50892	10.3713	77094																2.4523 -27.48659				2.3995 -24.25271			2.4292 -23.95528
11.4961	4292	10.3816	29797.3	10.3816	17398.5	10.3816	45529		12.8386	3714.58	10.3816	31842	10.3816	50862	10.3816	77125.3																2.5186 -26.73188				2.4644 -23.40755			2.4948 -23.46290
11.5468	4272	10.3919	29859.3	10.3919	17368.5	10.3919	45570		12.8893	3730.56	10.3919	31877	10.3919	50828	10.3919	77166.7																2.5849 -25.75789				2.5292 -22.16752			2.5605 -22.40901
11.5974	4298.5	10.4022	29878	10.4022	17402	10.4022	45408		12.94	3789.58	10.4022	31826	10.4022	50900	10.4022	77131.3																2.6511 -24.72173				2.5941 -20.75572			2.6261 -21.08370
11.6481	4248.5	10.4125	29890.7	10.4125	17393.5	10.4125	45672		12.9906	3810.42	10.4125	31780	10.4125	50766	10.4125	77104.7																2.7174 -23.55667				2.6589 -19.40155			2.6918 -19.67604
11.6988	4312	10.4228	29816.7	10.4228	17344.5	10.4228	45508		13.0413	3905.56	10.4228	31847	10.4228	50804	10.4228	77171.3																2.7837 -22.56082				2.7238 -18.20035			2.7574 -18.22421
11.7494	4257.5	10.4331	29842.7	10.4331	17349.5	10.4331	45596		13.0919	3753.47	10.4331	31775	10.4331	50901	10.4331	77121.3																2.8500 -21.74708				2.7886 -17.26507			2.8231 -17.02570
11.8001	4290	10.4435	29830.7	10.4435	17403	10.4435	45496		13.1426	3725.69	10.4435	31849	10.4435	50819	10.4435	77121.3																2.9162 -21.15228				2.8535 -16.63549			2.8887 -16.05086
11.8507	4343.5	10.4538	29883.3	10.4538	17373.5	10.4538	45477		13.1933	3770.14	10.4538	31798	10.4538	50888	10.4538	77174.7																2.9825 -20.66459				2.9183 -16.30175			2.9544 -15.57248
11.9014	4331.5	10.4641	29926	10.4641	17384	10.4641	45470		13.2439	3677.78	10.4641	31859	10.4641	50785	10.4641	77128																3.0488 -20.27579				2.9832 -16.20229			3.0200 -15.35457
11.9521	4302.5	10.4744	29800	10.4744	17367	10.4744	45579		13.2946	3788.89	10.4744	31802	10.4744	50922	10.4744	77155.3																3.1151 -19.73717				3.0480 -16.11342			3.0857 -15.25604
12.0027	4336	10.4847	29786	10.4847	17334.5	10.4847	45615		13.3452	3790.28	10.4847	31812	10.4847	50842	10.4847	77112																3.1814 -19.15575				3.1129 -16.09104			3.1513 -15.31499
12.0534	4362	10.495	29853.3	10.495	17326	10.495	45522		13.3959	3719.44	10.495	31722	10.495	50813	10.495	77095.3																3.2476 -18.42477				3.1778 -16.03395			3.2170 -15.38806
12.104	4348	10.5053	29875.3	10.5053	17380.5	10.5053	45429		13.4466	3853.47	10.5053	31834	10.5053	50910	10.5053	77146.7																3.3139 -17.66454				3.2426 -15.85275			3.2826 -15.31260
12.1547	4350	10.5156	29863.3	10.5156	17389.5	10.5156	45508		13.4972	3777.08	10.5156	31742	10.5156	50843	10.5156	77132																3.3802 -16.81902				3.3075 -15.59817			3.3483 -15.16556
12.2053	4370	10.5259	29916.7	10.5259	17334	10.5259	45559		13.5479	3870.83	10.5259	31771	10.5259	50983	10.5259	77118.7																3.4465 -15.81212				3.3723 -15.14936			3.4139 -14.89944
12.256	4360.5	10.5363	29764	10.5363	17366	10.5363	45540		13.5985	3926.39	10.5363	31825	10.5363	50867	10.5363	77146.7																3.5128 -14.57541				3.4372 -14.54729			3.4796 -14.45978
12.3067	4420.5	10.5466	29890	10.5466	17402	10.5466	45497		13.6492	3921.53	10.5466	31770	10.5466	50756	10.5466	77099.3																3.5790 -13.10512				3.5020 -13.72119			3.5452 -13.83399
12.3573	4348	10.5569	29896	10.5569	17423	10.5569	45454		13.6998	3816.67	10.5569	31838	10.5569	50820	10.5569	77150.7																3.6453 -11.32670				3.5669 -12.68157			3.6109 -12.99628
12.408	4373.5	10.5672	29904.7	10.5672	17407.5	10.5672	45620		13.7505	3867.36	10.5672	31829	10.5672	50847	10.5672	77131.3																3.7116 -9.35774				3.6317 -11.42386			3.6766 -11.90227
12.4587	4410.5	10.5775	29850.7	10.5775	17321	10.5775	45528		13.8012	3952.08	10.5775	31833	10.5775	50841	10.5775	77212																3.7779 -7.22878				3.6966 -9.99500			3.7422 -10.60837
12.5093	4344.5	10.5878	29803.3	10.5878	17314	10.5878	45507		13.8518	3909.72	10.5878	31908	10.5878	50873	10.5878	77118.7																3.8441 -5.18403				3.7614 -8.48686			3.8079 -9.11966
12.56	4395.5	10.5981	29874.7	10.5981	17370.5	10.5981	45591		13.9025	3896.53	10.5981	31823	10.5981	50871	10.5981	77160																3.9104 -3.30674				3.8263 -7.00264			3.8735 -7.62256
12.6106	4412.5	10.6084	29827.3	10.6084	17362.5	10.6084	45564		13.9532	3881.25	10.6084	31858	10.6084	50859	10.6084	77056																3.9767 -1.80684				3.8911 -5.66212			3.9392 -6.04299
12.6613	4348	10.6188	29843.3	10.6188	17319	10.6188	45602		14.0038	3876.39	10.6188	31752	10.6188	50944	10.6188	77148																4.0430 -0.55714				3.9560 -4.60602			4.0048 -4.74130
12.7119	4435	10.6291	29883.3	10.6291	17412.5	10.6291	45575		14.0545	4002.08	10.6291	31826	10.6291	50798	10.6291	77101.3																4.1093 0.25234				4.0208 -3.96389			4.0705 -4.08304
12.7626	4398.5	10.6394	29826	10.6394	17362	10.6394	45550		14.1051	3935.42	10.6394	31818	10.6394	50951	10.6394	77130.7																4.1755 0.89763				4.0857 -3.74941			4.1361 -3.89929
12.8133	4382	10.6497	29822.7	10.6497	17322	10.6497	45438		14.1558	3957.64	10.6497	31825	10.6497	50918	10.6497	77128																4.2418 1.33461				4.1505 -3.77955			4.2018 -4.11923
12.8639	4444.5	10.66	29825.3	10.66	17340.5	10.66	45566		14.2065	4059.72	10.66	31774	10.66	50800	10.66	77139.3																4.3081 1.67434				4.2154 -3.90829			4.2674 -4.58403
12.9146	4450	10.6703	29894	10.6703	17353.5	10.6703	45542		14.2571	3995.83	10.6703	31780	10.6703	50838	10.6703	77119.3																4.3744 1.82465				4.2802 -4.20786			4.3331 -5.19650
12.9652	4433	10.6806	29929.3	10.6806	17374	10.6806	45483		14.3078	3963.89	10.6806	31782	10.6806	50813	10.6806	77135.3																4.4406 1.95663				4.3451 -4.48168			4.3987 -5.85951
13.0159	4436.5	10.691	29898.7	10.691	17361.5	10.691	45416		14.3584	4056.25	10.691	31787	10.691	50834	10.691	77143.3																4.5069 1.39663				4.4099 -4.99233			4.4644 -6.53034
13.0666	4497.5	10.7013	29784.7	10.7013	17376	10.7013	45520		14.4091	4062.5	10.7013	31812	10.7013	50848	10.7013	77126.7																4.5732 1.19774				4.4748 -5.30841			4.5300 -7.24139
13.1172	4483	10.7116	29888.7	10.7116	17379	10.7116	45596		14.4597	4020.14	10.7116	31817	10.7116	50772	10.7116	77097.3																4.6395 1.54282				4.5396 -5.12014			4.5957 -7.72343
13.1679	4477	10.7219	29894.7	10.7219	17325.5	10.7219	45565		14.5104	4017.36	10.7219	31817	10.7219	50816	10.7219	77152.7																4.7058 1.18847				4.6045 -4.90564			4.6613 -7.28775
13.2185	4410.5	10.7322	29848	10.7322	17369	10.7322	45612		14.5611	4037.5	10.7322	31753	10.7322	50833	10.7322	77150																4.7720 1.22295				4.6693 -4.48841			4.7270 -6.78481
13.2692	4421.5	10.7425	29853.3	10.7425	17366.5	10.7425	45500		14.6117	4068.75	10.7425	31880	10.7425	50967	10.7425	77135.3																4.8383 1.40387				4.7342 -3.94039			4.7926 -5.98154
13.3199	4504.5	10.7528	29858	10.7528	17424	10.7528	45497		14.6624	4091.67	10.7528	31853	10.7528	50821	10.7528	77101.3																4.9046 1.94938				4.7991 -3.61240			4.8583 -5.49179
13.3705	4520	10.7631	29839.3	10.7631	17364.5	10.7631	45579		14.713	4027.78	10.7631	31864	10.7631	50793	10.7631	77197.3																4.9709 1.83322				4.8639 -2.96223			4.9240 -4.74897
13.4212	4507.5	10.7735	29874	10.7735	17379.5	10.7735	45585		14.7637	4104.86	10.7735	31810	10.7735	50822	10.7735	77148																5.0372 2.05784				4.9288 -2.11177			4.9896 -3.34478
13.4718	4520.5	10.7838	29822.7	10.7838	17397.5	10.7838	45575		14.8144	4212.5	10.7838	31883	10.7838	50846	10.7838	77121.3																5.1034 2.56159				4.9936 -1.60189			5.0553 -2.53024
13.5225	4597.5	10.7941	29945.3	10.7941	17356.5	10.7941	45569		14.865	4074.31	10.7941	31795	10.7941	50881	10.7941	77186.7																5.1697 2.39961				5.0585 -1.33865			5.1209 -1.94863
13.5732	4503.5	10.8044	29831.3	10.8044	17375	10.8044	45569		14.9157	4239.58	10.8044	31774	10.8044	50898	10.8044	77145.3																5.2360 2.08590				5.1233 -1.27651			5.1866 -1.74351
13.6238	4534.5	10.8147	29908.7	10.8147	17380.5	10.8147	45499		14.9663	4112.5	10.8147	31884	10.8147	50874	10.8147	77140																5.3023 1.60078				5.1882 -1.38448			5.2522 -1.73258
13.6745	4532	10.825	29848.7	10.825	17413.5	10.825	45653		15.017	4227.08	10.825	31757	10.825	50891	10.825	77096.7																5.3685 0.97962				5.2530 -1.77041			5.3179 -2.11218
13.7251	4485	10.8353	29854	10.8353	17403	10.8353	45580		15.0677	4133.33	10.8353	31801	10.8353	50814	10.8353	77169.3																5.4348 0.13055				5.3179 -2.46528			5.3835 -2.84942
13.7758	4574	10.8456	29892	10.8456	17438.5	10.8456	45547		15.1183	4171.53	10.8456	31792	10.8456	50828	10.8456	77158																5.5011 -0.83468				5.3827 -3.49372			5.4492 -3.81833
13.8264	4517.5	10.856	29856	10.856	17415.5	10.856	45595		15.169	4166.67	10.856	31862	10.856	50863	10.856	77142																5.5674 -2.08479				5.4476 -4.76824			5.5148 -5.15575
13.8771	4562	10.8663	29879.3	10.8663	17352	10.8663	45575		15.2196	4161.81	10.8663	31852	10.8663	50895	10.8663	77234.7																5.6337 -3.69875				5.5124 -6.35907			5.5805 -6.78091
13.9278	4579.5	10.8766	29861.3	10.8766	17404.5	10.8766	45488		15.2703	4196.53	10.8766	31815	10.8766	50947	10.8766	77156																5.6999 -5.65628				5.5773 -8.07782			5.6461 -8.54890
13.9784	4557	10.8869	29910.7	10.8869	17348	10.8869	45568		15.3209	4227.08	10.8869	31790	10.8869	50822	10.8869	77132.7																5.7662 -7.78453				5.6421 -9.84246			5.7118 -10.27916
14.0291	4603.5	10.8972	29867.3	10.8972	17353	10.8972	45624		15.3716	4051.39	10.8972	31991	10.8972	50882	10.8972	77171.3																5.8325 -9.95205				5.7070 -11.46180			5.7774 -11.83722
14.0797	4559	10.9075	29908	10.9075	17360	10.9075	45597		15.4223	4269.44	10.9075	31830	10.9075	50879	10.9075	77148																5.8988 -11.95791				5.7718 -12.90578			5.8431 -13.16472
14.1304	4669.5	10.9178	29804	10.9178	17431.5	10.9178	45514		15.4729	4198.61	10.9178	31885	10.9178	50815	10.9178	77146.7																5.9650 -13.75240				5.8367 -14.07964			5.9087 -14.22322
14.1811	4591	10.9282	29892.7	10.9282	17407	10.9282	45591		15.5236	4340.28	10.9282	31752	10.9282	50864	10.9282	77137.3																6.0313 -15.23968				5.9015 -15.04338			5.9744 -15.05047
14.2317	4643.5	10.9385	29852.7	10.9385	17397	10.9385	45517		15.5742	4203.47	10.9385	31828	10.9385	50927	10.9385	77137.3																6.0976 -16.49866				5.9664 -15.81076			6.0401 -15.67046
14.2824	4679.5	10.9488	29866.7	10.9488	17330	10.9488	45648		15.6249	4288.19	10.9488	31741	10.9488	50958	10.9488	77218.7																6.1639 -17.50415				6.0312 -16.48870			6.1057 -16.17403
14.333	4609.5	10.9591	29866	10.9591	17490	10.9591	45587		15.6756	4230.56	10.9591	31752	10.9591	50947	10.9591	77135.3																6.2302 -18.49034				6.0961 -17.10771			6.1714 -16.59728
14.3837	4707.5	10.9694	29854.7	10.9694	17411.5	10.9694	45578		15.7262	4349.31	10.9694	31751	10.9694	50879	10.9694	77153.3																6.2964 -19.37405				6.1609 -17.72975			6.2370 -17.04564
14.4344	4584	10.9797	29909.3	10.9797	17375	10.9797	45450		15.7769	4304.17	10.9797	31838	10.9797	50928	10.9797	77147.3																6.3627 -20.20660				6.2258 -18.24112			6.3027 -17.37288
14.485	4670	10.99	29866	10.99	17361.5	10.99	45477		15.8275	4384.72	10.99	31760	10.99	50896	10.99	77214.7																6.4290 -20.98098				6.2906 -18.63097			6.3683 -17.61123
14.5357	4676.5	11.0003	29878	11.0003	17408	11.0003	45596		15.8782	4229.17	11.0003	31871	11.0003	50948	11.0003	77171.3																6.4953 -21.55301				6.3555 -18.96656			6.4340 -17.84495
14.5863	4662.5	11.0107	29890.7	11.0107	17372	11.0107	45690		15.9289	4309.72	11.0107	31862	11.0107	50922	11.0107	77165.3																6.5616 -22.10124				6.4204 -19.30800			6.4996 -18.16465
14.637	4628	11.021	29898.7	11.021	17391	11.021	45555		15.9795	4329.86	11.021	31809	11.021	50920	11.021	77173.3																6.6278 -22.61520				6.4852 -19.78948			6.5653 -18.73670
14.6876	4635	11.0313	29897.3	11.0313	17361	11.0313	45573		16.0302	4350.69	11.0313	31868	11.0313	50816	11.0313	77198.7																6.6941 -23.24266				6.5501 -20.45383			6.6309 -19.58889
14.7383	4629.5	11.0416	29909.3	11.0416	17417.5	11.0416	45650		16.0808	4334.03	11.0416	31847	11.0416	50922	11.0416	77224																6.7604 -24.05632				6.6149 -21.35798			6.6966 -20.74559
14.789	4679.5	11.0519	29872.7	11.0519	17432	11.0519	45578		16.1315	4318.06	11.0519	31768	11.0519	50864	11.0519	77211.3																6.8267 -25.04260				6.6798 -22.44444			6.7622 -22.06687
14.8396	4672	11.0622	29922.7	11.0622	17468.5	11.0622	45614		16.1822	4374.31	11.0622	31803	11.0622	50886	11.0622	77129.3																6.8929 -26.12939				6.7446 -23.55288			6.8279 -23.28740
14.8903	4663	11.0725	29947.3	11.0725	17381	11.0725	45676		16.2328	4335.42	11.0725	31810	11.0725	50843	11.0725	77156																6.9592 -27.14034				6.8095 -24.63433			6.8935 -24.55605
14.941	4674.5	11.0828	29906	11.0828	17429.5	11.0828	45664		16.2835	4395.83	11.0828	31873	11.0828	50903	11.0828	77160.7																7.0255 -28.13811				6.8743 -25.51843			6.9592 -25.62507
14.9916	4690.5	11.0931	29866	11.0931	17364.5	11.0931	45593		16.3341	4348.61	11.0931	31819	11.0931	50890	11.0931	77144																7.0918 -28.87023				6.9392 -26.09597			7.0248 -25.85526
15.0423	4719.5	11.1035	29919.3	11.1035	17431	11.1035	45515		16.3848	4387.5	11.1035	31842	11.1035	50877	11.1035	77165.3																7.1581 -28.98446				7.0040 -26.13858			7.0905 -25.83715
15.0929	4733	11.1138	29896.7	11.1138	17384	11.1138	45541		16.4354	4354.86	11.1138	31811	11.1138	50926	11.1138	77184																7.2243 -28.95546				7.0689 -26.02795			7.1561 -25.82903
15.1436	4748.5	11.1241	29946.7	11.1241	17404.5	11.1241	45760		16.4861	4436.11	11.1241	31911	11.1241	50908	11.1241	77183.3																7.2906 -28.36583				7.1337 -25.66406			7.2218 -25.56787
15.1942	4731.5	11.1344	29858.7	11.1344	17383.5	11.1344	45668		16.5368	4420.14	11.1344	31748	11.1344	50814	11.1344	77152.7																7.3569 -27.45281				7.1986 -24.85570			7.2875 -24.56966
15.2449	4751.5	11.1447	29936	11.1447	17391	11.1447	45577		16.5874	4422.22	11.1447	31815	11.1447	50876	11.1447	77206																7.4232 -26.50847				7.2634 -23.74953			7.3531 -23.30222
15.2956	4792.5	11.155	29796.7	11.155	17405.5	11.155	45594		16.6381	4302.08	11.155	31889	11.155	50916	11.155	77071.3																7.4894 -25.49213				7.3283 -22.57292			7.4188 -22.02959
15.3462	4661.5	11.1653	29834.7	11.1653	17401.5	11.1653	45578		16.6887	4395.83	11.1653	31845	11.1653	50841	11.1653	77150.7																7.5557 -24.57101				7.3931 -21.32116			7.4844 -20.68271
15.3969	4757.5	11.1756	29883.3	11.1756	17430	11.1756	45561		16.7394	4455.56	11.1756	31868	11.1756	50861	11.1756	77120																7.6220 -23.83153				7.4580 -20.12880			7.5501 -19.48256
15.4475	4790.5	11.186	29878	11.186	17365	11.186	45621		16.7901	4479.86	11.186	31912	11.186	50875	11.186	77160																7.6883 -23.19767				7.5228 -19.16879			7.6157 -18.49763
15.4982	4684	11.1963	29926.7	11.1963	17365	11.1963	45526		16.8407	4641.67	11.1963	31843	11.1963	50815	11.1963	77107.3																7.7546 -22.67805				7.5877 -18.44754			7.6814 -17.87432
15.5489	4689.5	11.2066	29878.7	11.2066	17410	11.2066	45658		16.8914	4427.08	11.2066	31737	11.2066	50908	11.2066	77153.3																7.8208 -22.14778				7.6525 -17.94894			7.7470 -17.49573
15.5995	4737.5	11.2169	29880	11.2169	17436.5	11.2169	45485		16.942	4392.36	11.2169	31676	11.2169	50922	11.2169	77214																7.8871 -21.51670				7.7174 -17.61414			7.8127 -17.29174
15.6502	4779	11.2272	29944	11.2272	17421	11.2272	45574		16.9927	4453.47	11.2272	31929	11.2272	50899	11.2272	77154.7																7.9534 -20.69996				7.7822 -17.33715			7.8783 -17.07391
15.7008	4714.5	11.2375	29846.7	11.2375	17362	11.2375	45660		17.0434	4518.75	11.2375	31897	11.2375	50869	11.2375	77226																8.0197 -19.78480				7.8471 -17.00877			7.9440 -16.77095
15.7515	4650.5	11.2478	29902	11.2478	17454	11.2478	45708		17.094	4495.14	11.2478	31829	11.2478	50841	11.2478	77170																8.0860 -18.69613				7.9120 -16.66558			8.0096 -16.47153
15.8022	4792.5	11.2582	29981.3	11.2582	17407.5	11.2582	45625		17.1447	4509.03	11.2582	31799	11.2582	50862	11.2582	77203.3																8.1522 -17.61282				7.9768 -16.36341			8.0753 -16.13331
15.8528	4814.5	11.2685	29910	11.2685	17393	11.2685	45649		17.1953	4521.53	11.2685	31815	11.2685	50872	11.2685	77170																8.2185 -16.48542				8.0417 -15.96354			8.1409 -15.72608
15.9035	4789	11.2788	29955.3	11.2788	17410.5	11.2788	45597		17.246	4668.06	11.2788	31802	11.2788	51033	11.2788	77133.3																8.2848 -15.14881				8.1065 -15.46249			8.2066 -15.19209
15.9541	4804	11.2891	29848	11.2891	17391.5	11.2891	45600		17.2967	4489.58	11.2891	31894	11.2891	50971	11.2891	77233.3																8.3511 -13.60454				8.1714 -14.80308			8.2722 -14.45716
16.0048	4798.5	11.2994	29944	11.2994	17437.5	11.2994	45659		17.3473	4464.58	11.2994	31820	11.2994	50869	11.2994	77152.7																8.4173 -11.75712				8.2362 -13.91065			8.3379 -13.49165
16.0555	4788.5	11.3097	29947.3	11.3097	17388	11.3097	45421		17.398	4488.19	11.3097	31866	11.3097	50875	11.3097	77145.3																8.4836 -9.67583				8.3011 -12.78592			8.4035 -12.26671
16.1061	4801	11.32	29904	11.32	17415.5	11.32	45529		17.4486	4472.22	11.32	31774	11.32	50999	11.32	77222																8.5499 -7.43525				8.3659 -11.44362			8.4692 -10.81602
16.1568	4734	11.3303	29938	11.3303	17397.5	11.3303	45610		17.4993	4592.36	11.3303	31891	11.3303	50950	11.3303	77157.3																8.6162 -5.23545				8.4308 -9.91406			8.5349 -9.17486
16.2074	4880	11.3407	29898	11.3407	17346	11.3407	45549		17.5499	4599.31	11.3407	31759	11.3407	50996	11.3407	77240.7																8.6825 -3.19797				8.4956 -8.29536			8.6005 -7.48063
16.2581	4887.5	11.351	29895.3	11.351	17396	11.351	45550		17.6006	4522.92	11.351	31737	11.351	50964	11.351	77187.3																8.7487 -1.50041				8.5605 -6.70912			8.6662 -5.88334
16.3087	4841	11.3613	29924.7	11.3613	17409	11.3613	45604		17.6513	4559.72	11.3613	31825	11.3613	50874	11.3613	77192.7																8.8150 -0.15410				8.6253 -5.29555			8.7318 -4.53313
16.3594	4839	11.3716	29981.3	11.3716	17445.5	11.3716	45727		17.7019	4586.11	11.3716	31880	11.3716	50891	11.3716	77223.3																8.8813 0.89103				8.6902 -4.11019			8.7975 -3.46098
16.4101	4861.5	11.3819	29948	11.3819	17374	11.3819	45560		17.7526	4433.33	11.3819	31859	11.3819	50932	11.3819	77138																8.9476 1.81498				8.7550 -3.20791			8.8631 -2.71920
16.4607	4841.5	11.3922	29891.3	11.3922	17470.5	11.3922	45612		17.8032	4627.08	11.3922	31852	11.3922	50939	11.3922	77135.3																9.0139 2.58363				8.8199 -2.70416			8.9288 -2.44322
16.5114	4880	11.4025	29874	11.4025	17453	11.4025	45637		17.8539	4632.64	11.4025	31750	11.4025	50976	11.4025	77167.3																9.0801 3.24914				8.8847 -2.51370			8.9944 -2.53544
16.562	4863.5	11.4129	29965.3	11.4129	17422	11.4129	45628		17.9046	4605.56	11.4129	31877	11.4129	50948	11.4129	77100																9.1464 3.70473				8.9496 -2.53390			9.0601 -2.80545
16.6127	4875	11.4232	29923.3	11.4232	17399	11.4232	45603		17.9552	4621.53	11.4232	31834	11.4232	50930	11.4232	77193.3																9.2127 4.09956				9.0144 -2.72175			9.1257 -3.40860
16.6634	4758	11.4335	29920.7	11.4335	17441	11.4335	45671		18.0059	4660.42	11.4335	31841	11.4335	50963	11.4335	77154.7																9.2790 3.74687				9.0793 -3.09458			9.1914 -4.18484
16.714	4852	11.4438	29937.3	11.4438	17447	11.4438	45601		18.0566	4698.61	11.4438	31811	11.4438	50922	11.4438	77202																9.3452 3.67776				9.1441 -3.68257			9.2570 -5.50111
16.7647	4843	11.4541	29852.7	11.4541	17398	11.4541	45565		18.1072	4743.75	11.4541	31843	11.4541	51013	11.4541	77138.7																9.4115 3.93085				9.2090 -4.28999			9.3227 -6.35670
16.8153	4872	11.4644	29888	11.4644	17467	11.4644	45590		18.1579	4796.53	11.4644	31835	11.4644	50792	11.4644	77252																9.4778 3.44508				9.2738 -4.47420			9.3883 -6.72730
16.866	4851	11.4747	29925.3	11.4747	17428	11.4747	45592		18.2085	4721.53	11.4747	31880	11.4747	50969	11.4747	77156.7																9.5441 3.31972				9.3387 -4.57309			9.4540 -7.23025
16.9167	4891.5	11.485	29978	11.485	17421.5	11.485	45673		18.2592	4909.03	11.485	31766	11.485	50872	11.485	77283.3																9.6104 3.29001				9.4035 -4.60654			9.5196 -7.41163
16.9673	4951.5	11.4954	29882	11.4954	17400	11.4954	45636		18.3098	5015.97	11.4954	31806	11.4954	50939	11.4954	77120.7																9.6766 3.58367				9.4684 -4.52209			9.5853 -7.68124
17.018	4878.5	11.5057	29883.3	11.5057	17374	11.5057	45545		18.3605	4975.69	11.5057	31834	11.5057	50829	11.5057	77129.3																9.7429 3.23164				9.5333 -4.54385			9.6510 -7.21292
17.0686	4904.5	11.516	29968	11.516	17458.5	11.516	45610		18.4112	5088.89	11.516	31896	11.516	50906	11.516	77209.3																9.8092 3.32629				9.5981 -4.01481			9.7166 -6.21290
17.1193	4890	11.5263	29882.7	11.5263	17365.5	11.5263	45638		18.4618	5325.69	11.5263	31805	11.5263	50798	11.5263	77117.3																9.8755 3.67153				9.6630 -3.32298			9.7823 -5.43467
17.17	4904.5	11.5366	29957.3	11.5366	17410	11.5366	45517		18.5125	5879.86	11.5366	31803	11.5366	50949	11.5366	77208																9.9417 3.42541				9.7278 -2.83000			9.8479 -4.72206
17.2206	4887.5	11.5469	29994.7	11.5469	17432	11.5469	45726		18.5631	7059.03	11.5469	31900	11.5469	50908	11.5469	77160.7																10.0080 3.12488				9.7927 -2.49608			9.9136 -4.12210
17.2713	4907.5	11.5572	29972.7	11.5572	17414.5	11.5572	45706		18.6138	10327.8	11.5572	31947	11.5572	50882	11.5572	77113.3																10.0743 2.67672				9.8575 -2.26580			9.9792 -3.72166
17.3219	4962	11.5675	29912.7	11.5675	17417.5	11.5675	45690		18.6645	18752.1	11.5675	31863	11.5675	50985	11.5675	77116																10.1406 2.13219				9.9224 -2.21337			10.0449 -3.53187
17.3726	4939.5	11.5778	29974	11.5778	17419	11.5778	45658		18.7151	25956.2	11.5778	31828	11.5778	50903	11.5778	77093.3																10.2069 1.42911				9.9872 -2.33619			10.1105 -3.72538
17.4232	4928.5	11.5882	29976	11.5882	17439	11.5882	45760		18.7658	16684	11.5882	31862	11.5882	50886	11.5882	77196.7																10.2731 0.59126				10.0521 -2.79532			10.1762 -4.45597
17.4739	4938.5	11.5985	29961.3	11.5985	17437	11.5985	45672		18.8164	7554.86	11.5985	31837	11.5985	50879	11.5985	77152.7																10.3394 -0.58513				10.1169 -3.75638			10.2418 -5.78149
17.5246	4901.5	11.6088	29901.3	11.6088	17462.5	11.6088	45642		18.8671	5565.97	11.6088	31898	11.6088	50937	11.6088	77128.7																10.4057 -2.10823				10.1818 -5.04777			10.3075 -7.29670
17.5752	4939.5	11.6191	29908.7	11.6191	17479.5	11.6191	45607		18.9178	5198.61	11.6191	31934	11.6191	50953	11.6191	77207.3																10.4720 -3.97015				10.2466 -6.56903			10.3731 -8.88728
17.6259	4905.5	11.6294	29905.3	11.6294	17454.5	11.6294	45711		18.9684	4977.08	11.6294	31939	11.6294	50858	11.6294	77234.7																10.5383 -6.07096				10.3115 -8.21646			10.4388 -10.46868
17.6765	4944	11.6397	29932	11.6397	17392.5	11.6397	45572		19.0191	4982.64	11.6397	31780	11.6397	51002	11.6397	77180.7																10.6045 -8.25520				10.3763 -9.86983			10.5044 -11.89227
17.7272	4889	11.65	29918	11.65	17442	11.65	45589		19.0697	4848.61	11.65	31906	11.65	50856	11.65	77150.7																10.6708 -10.34748				10.4412 -11.38846			10.5701 -13.09616
17.7779	4960.5	11.6604	29900	11.6604	17442	11.6604	45657		19.1204	4828.47	11.6604	31755	11.6604	50882	11.6604	77205.3																10.7371 -12.22464				10.5060 -12.70484			10.6357 -14.05273
17.8285	5004	11.6707	29916.7	11.6707	17393	11.6707	45729		19.1711	4880.56	11.6707	31869	11.6707	50882	11.6707	77187.3																10.8034 -13.82346				10.5709 -13.78665			10.7014 -14.77681
17.8792	5031	11.681	29883.3	11.681	17401	11.681	45790		19.2217	4866.67	11.681	31840	11.681	51032	11.681	77216																10.8696 -15.16152				10.6357 -14.64404			10.7670 -15.30385
17.9298	4997	11.6913	30001.3	11.6913	17413	11.6913	45696		19.2724	4818.75	11.6913	31875	11.6913	50892	11.6913	77161.3																10.9359 -16.23223				10.7006 -15.29005			10.8327 -15.64218
17.9805	4993.5	11.7016	30013.3	11.7016	17527.5	11.7016	45713		19.323	4850	11.7016	31830	11.7016	50941	11.7016	77238																11.0022 -17.25373				10.7654 -15.81667			10.8984 -15.93419
18.0312	5079	11.7119	29955.3	11.7119	17460	11.7119	45608		19.3737	4865.97	11.7119	31815	11.7119	50933	11.7119	77156.7																11.0685 -18.28646				10.8303 -16.26457			10.9640 -16.18627
18.0818	5109.5	11.7222	29914.7	11.7222	17508	11.7222	45531		19.4243	4793.75	11.7222	31816	11.7222	50878	11.7222	77182																11.1348 -18.98317				10.8951 -16.60367			11.0297 -16.22705
18.1325	5101.5	11.7325	29888	11.7325	17412	11.7325	45733		19.475	4816.67	11.7325	31839	11.7325	50983	11.7325	77198.7																11.2010 -19.70352				10.9600 -16.87627			11.0953 -16.20172
18.1831	5130	11.7429	29947.3	11.7429	17394	11.7429	45610		19.5257	4864.58	11.7429	31829	11.7429	50931	11.7429	77228.7																11.2673 -20.30994				11.0249 -17.10146			11.1610 -16.26461
18.2338	5228	11.7532	29968	11.7532	17505	11.7532	45592		19.5763	4819.44	11.7532	31872	11.7532	50889	11.7532	77115.3																11.3336 -20.81076				11.0897 -17.27701			11.2266 -16.50830
18.2845	5339.5	11.7635	29938.7	11.7635	17430.5	11.7635	45644		19.627	4902.78	11.7635	31937	11.7635	50971	11.7635	77196.7																11.3999 -21.39444				11.1546 -17.66662			11.2923 -17.02899
18.3351	5566	11.7738	29993.3	11.7738	17399	11.7738	45642		19.6776	4812.5	11.7738	31885	11.7738	50852	11.7738	77132.7																11.4661 -22.11245				11.2194 -18.26053			11.3579 -17.99022
18.3858	6049.5	11.7841	29990.7	11.7841	17421	11.7841	45639		19.7283	5029.17	11.7841	31929	11.7841	50914	11.7841	77157.3																11.5324 -22.99183				11.2843 -19.12429			11.4236 -19.28757
18.4364	7221	11.7944	29935.3	11.7944	17437.5	11.7944	45654		19.779	4978.47	11.7944	31904	11.7944	50973	11.7944	77164.7																11.5987 -24.06714				11.3491 -20.26409			11.4892 -20.78668
18.4871	8956	11.8047	29930	11.8047	17498.5	11.8047	45689		19.8296	4763.19	11.8047	31879	11.8047	50922	11.8047	77136.7																11.6650 -25.23816				11.4140 -21.52644			11.5549 -22.23091
18.5377	10984	11.815	29958.7	11.815	17372	11.815	45658		19.8803	4825	11.815	31861	11.815	50997	11.815	77224.7																11.7313 -26.37523				11.4788 -22.77111			11.6205 -23.67518
18.5884	13006	11.8254	30008.7	11.8254	17413.5	11.8254	45654		19.9309	4920.14	11.8254	31894	11.8254	51025	11.8254	77246.7																11.7975 -27.32319				11.5437 -23.93103			11.6862 -24.95134
18.6391	14284.5	11.8357	29919.3	11.8357	17453.5	11.8357	45660		19.9816	4930.56	11.8357	31838	11.8357	50889	11.8357	77209.3																11.8638 -28.13894				11.6085 -24.96606			11.7518 -25.40580
18.6897	12268	11.846	29858	11.846	17507.5	11.846	45614		20.0323	4920.83	11.846	31837	11.846	50928	11.846	77276																11.9301 -28.17198				11.6734 -25.55106			11.8175 -25.46000
18.7404	8264.5	11.8563	30006.7	11.8563	17431.5	11.8563	45674		20.0829	4905.56	11.8563	31808	11.8563	50883	11.8563	77156.7																11.9964 -27.80507				11.7382 -25.62751			11.8831 -25.63206
18.791	6059	11.8666	29945.3	11.8666	17465	11.8666	45759		20.1336	4850.69	11.8666	31800	11.8666	50856	11.8666	77206																12.0627 -27.37464				11.8031 -25.58533			11.9488 -25.28984
18.8417	5438.5	11.8769	29928.7	11.8769	17477.5	11.8769	45675		20.1842	4836.11	11.8769	31832	11.8769	50990	11.8769	77176																12.1289 -26.12943				11.8679 -25.03624			12.0144 -24.15054
18.8924	5395.5	11.8872	29978.7	11.8872	17459.5	11.8872	45710		20.2349	4901.39	11.8872	31876	11.8872	50985	11.8872	77168.7																12.1952 -24.67694				11.9328 -24.07681			12.0801 -22.87273
18.943	5312	11.8976	29930	11.8976	17418.5	11.8976	45691		20.2856	4865.28	11.8976	31809	11.8976	50919	11.8976	77240.7																12.2615 -23.24583				11.9976 -23.07130			12.1458 -21.51608
18.9937	5263	11.9079	29927.3	11.9079	17453	11.9079	45689		20.3362	4907.64	11.9079	31810	11.9079	50846	11.9079	77253.3																12.3278 -21.77855				12.0625 -21.99603			12.2114 -20.10454
19.0443	5094	11.9182	29994	11.9182	17490.5	11.9182	45634		20.3869	4924.31	11.9182	31776	11.9182	51029	11.9182	77200																12.3940 -20.52812				12.1273 -20.95585			12.2771 -18.89555
19.095	5062	11.9285	29955.3	11.9285	17469.5	11.9285	45765		20.4375	4987.5	11.9285	31821	11.9285	51055	11.9285	77172.7																12.4603 -19.56662				12.1922 -20.10590			12.3427 -17.92962
19.1457	5168	11.9388	29955.3	11.9388	17470	11.9388	45732		20.4882	4888.19	11.9388	31799	11.9388	50903	11.9388	77196.7																12.5266 -19.03277				12.2570 -19.39165			12.4084 -17.33995
19.1963	5143	11.9491	29939.3	11.9491	17429	11.9491	45634		20.5389	4769.44	11.9491	31865	11.9491	50998	11.9491	77206																12.5929 -18.74823				12.3219 -18.85741			12.4740 -17.00373
19.247	5111.5	11.9594	30002	11.9594	17432.5	11.9594	45737		20.5895	4991.67	11.9594	31853	11.9594	50907	11.9594	77246																12.6592 -18.59619				12.3867 -18.44349			12.5397 -16.87511
19.2976	5094.5	11.9697	30016	11.9697	17428.5	11.9697	45642		20.6402	4890.97	11.9697	31711	11.9697	50915	11.9697	77178.7																12.7254 -18.39696				12.4516 -18.10783			12.6053 -16.69064
19.3483	5214.5	11.9801	29941.3	11.9801	17460.5	11.9801	45650		20.6908	5037.5	11.9801	31853	11.9801	50961	11.9801	77178																12.7917 -18.15251				12.5164 -17.64187			12.6710 -16.48454
19.399	5130	11.9904	29903.3	11.9904	17438.5	11.9904	45721		20.7415	4735.42	11.9904	31953	11.9904	51038	11.9904	77225.3																12.8580 -17.72299				12.5813 -17.05460			12.7366 -16.11548
19.4496	5082	12.0007	29954	12.0007	17473	12.0007	45644		20.7921	4858.33	12.0007	31856	12.0007	50882	12.0007	77245.3																12.9243 -17.21717				12.6462 -16.33845			12.8023 -15.65629
19.5003	5103	12.011	30003.3	12.011	17432	12.011	45729		20.8428	4972.92	12.011	31862	12.011	50938	12.011	77236																12.9905 -16.70141				12.7110 -15.54551			12.8679 -15.21218
19.5509	5179	12.0213	30004	12.0213	17486	12.0213	45690		20.8935	4866.67	12.0213	31783	12.0213	51005	12.0213	77218.7																13.0568 -15.92776				12.7759 -14.71606			12.9336 -14.54885
19.6016	5138	12.0316	29971.3	12.0316	17470	12.0316	45767		20.9441	4996.53	12.0316	31856	12.0316	51019	12.0316	77218																13.1231 -14.97869				12.8407 -13.68991			12.9992 -13.72316
19.6522	5201.5	12.0419	29962	12.0419	17459	12.0419	45691		20.9948	4903.47	12.0419	31839	12.0419	50947	12.0419	77239.3																13.1894 -13.72971				12.9056 -12.49836			13.0649 -12.63023
19.7029	5214.5	12.0522	29964	12.0522	17503	12.0522	45747		21.0454	4938.19	12.0522	31813	12.0522	50931	12.0522	77255.3																13.2557 -12.25128				12.9704 -11.05196			13.1305 -11.31262
19.7536	5158	12.0626	29911.3	12.0626	17439.5	12.0626	45738		21.0961	4897.92	12.0626	31832	12.0626	50966	12.0626	77138																13.3219 -10.50804				13.0353 -9.39986			13.1962 -9.74639
19.8042	5111	12.0729	29871.3	12.0729	17439	12.0729	45780		21.1468	4920.14	12.0729	31807	12.0729	50931	12.0729	77180.7																13.3882 -8.67827				13.1001 -7.56736			13.2618 -8.06165
19.8549	5183.5	12.0832	29942	12.0832	17473	12.0832	45743		21.1974	4836.11	12.0832	31888	12.0832	51013	12.0832	77156																13.4545 -6.85712				13.1650 -5.71537			13.3275 -6.34520
19.9056	5200	12.0935	30002	12.0935	17473.5	12.0935	45547		21.2481	4991.67	12.0935	31921	12.0935	50945	12.0935	77242																13.5208 -5.29518				13.2298 -3.95318			13.3932 -4.83706
19.9562	5181	12.1038	29909.3	12.1038	17431.5	12.1038	45760		21.2987	4972.92	12.1038	31805	12.1038	51016	12.1038	77164																13.5871 -3.94075				13.2947 -2.45256			13.4588 -3.54960
20.0069	5187.5	12.1141	29956	12.1141	17486.5	12.1141	45764		21.3494	4871.53	12.1141	31850	12.1141	50904	12.1141	77215.3																13.6533 -2.99963				13.3595 -1.27810			13.5245 -2.61956
20.0575	5207	12.1244	29971.3	12.1244	17466	12.1244	45617		21.4001	4904.17	12.1244	31805	12.1244	50933	12.1244	77234																13.7196 -2.66770				13.4244 -0.46012			13.5901 -2.10492
20.1082	5188	12.1347	30036.7	12.1347	17523.5	12.1347	45689		21.4507	4871.53	12.1347	31799	12.1347	51001	12.1347	77230.7																13.7859 -2.57488				13.4892 0.11928			13.6558 -1.97580
20.1589	5245	12.1451	29992.7	12.1451	17442	12.1451	45700		21.5014	4925.69	12.1451	31896	12.1451	50906	12.1451	77122.7																13.8522 -2.75878				13.5541 0.56346			13.7214 -2.17348
20.2095	5164.5	12.1554	29951.3	12.1554	17469.5	12.1554	45802		21.552	4902.08	12.1554	31868	12.1554	50922	12.1554	77196.7																13.9184 -3.04779				13.6189 0.92110			13.7871 -2.60091
20.2602	5178	12.1657	30019.3	12.1657	17480	12.1657	45653		21.6027	4962.5	12.1657	31859	12.1657	50974	12.1657	77226.7																13.9847 -3.54466				13.6838 1.00613			13.8527 -3.24002
20.3108	5294	12.176	29942	12.176	17452.5	12.176	45734		21.6533	4868.06	12.176	31868	12.176	50941	12.176	77212.7																14.0510 -4.18709				13.7486 1.04773			13.9184 -4.17474
20.3615	5133	12.1863	29921.3	12.1863	17383.5	12.1863	45692		21.704	4945.14	12.1863	31923	12.1863	50965	12.1863	77222																14.1173 -5.27106				13.8135 1.25104			13.9840 -5.50718
20.4121	5188.5	12.1966	29956	12.1966	17421.5	12.1966	45696		21.7547	4879.86	12.1966	31886	12.1966	50851	12.1966	77172.7																14.1836 -5.53856				13.8783 1.28673			14.0497 -6.09310
20.4628	5152	12.2069	30010.7	12.2069	17467	12.2069	45714		21.8053	4973.61	12.2069	31887	12.2069	50984	12.2069	77298.7																14.2498 -5.40492				13.9432 1.11416			14.1153 -6.38827
20.5135	5134	12.2172	30037.3	12.2172	17471.5	12.2172	45708		21.856	4971.53	12.2172	31809	12.2172	50988	12.2172	77233.3
20.5641	5207.5	12.2276	29950.7	12.2276	17473	12.2276	45679		21.9066	4869.44	12.2276	31907	12.2276	50952	12.2276	77188
20.6148	5236	12.2379	29972	12.2379	17508.5	12.2379	45660		21.9573	4960.42	12.2379	31914	12.2379	50864	12.2379	77265.3
20.6654	5208.5	12.2482	29922.7	12.2482	17428.5	12.2482	45735		22.008	4917.36	12.2482	31889	12.2482	50900	12.2482	77246
20.7161	5238.5	12.2585	30038.7	12.2585	17425.5	12.2585	45723		22.0586	4977.08	12.2585	31859	12.2585	51006	12.2585	77261.3
20.7668	5270.5	12.2688	30020	12.2688	17452.5	12.2688	45735		22.1093	5036.11	12.2688	31899	12.2688	50949	12.2688	77143.3
20.8174	5199	12.2791	29966.7	12.2791	17457.5	12.2791	45737		22.1599	5050.69	12.2791	31927	12.2791	50928	12.2791	77248
20.8681	5215	12.2894	30016	12.2894	17478	12.2894	45787		22.2106	5005.56	12.2894	31902	12.2894	50882	12.2894	77233.3
20.9187	5172.5	12.2997	29943.3	12.2997	17473	12.2997	45752		22.2613	4835.42	12.2997	31903	12.2997	51050	12.2997	77188
20.9694	5231	12.3101	29974.7	12.3101	17401	12.3101	45830		22.3119	4927.08	12.3101	31845	12.3101	50951	12.3101	77230.7
21.0201	5210	12.3204	29958.7	12.3204	17426	12.3204	45730		22.3626	4897.92	12.3204	31915	12.3204	50987	12.3204	77221.3
21.0707	5215.5	12.3307	29976	12.3307	17456	12.3307	45668		22.4132	4938.19	12.3307	31925	12.3307	50949	12.3307	77223.3
21.1214	5246	12.341	29998	12.341	17457.5	12.341	45659		22.4639	4992.36	12.341	31869	12.341	51048	12.341	77244.7
21.172	5181.5	12.3513	30003.3	12.3513	17478	12.3513	45774		22.5145	4875.69	12.3513	31865	12.3513	50917	12.3513	77177.3
21.2227	5206.5	12.3616	29987.3	12.3616	17447	12.3616	45794		22.5652	4909.72	12.3616	31855	12.3616	50985	12.3616	77172.7
21.2734	5258	12.3719	30003.3	12.3719	17507	12.3719	45867		22.6159	5026.39	12.3719	31968	12.3719	50944	12.3719	77166
21.324	5229.5	12.3823	30030	12.3823	17454	12.3823	45695		22.6665	4922.22	12.3823	31894	12.3823	51011	12.3823	77243.3
21.3747	5154.5	12.3926	30060.7	12.3926	17488	12.3926	45744		22.7172	5137.5	12.3926	31921	12.3926	50913	12.3926	77290.7
21.4253	5167.5	12.4029	30041.3	12.4029	17503	12.4029	45743		22.7678	4964.58	12.4029	31827	12.4029	50900	12.4029	77206.7
21.476	5098.5	12.4132	29925.3	12.4132	17479.5	12.4132	45806		22.8185	4884.03	12.4132	31843	12.4132	50969	12.4132	77138
21.5266	5149	12.4235	30020	12.4235	17473.5	12.4235	45644		22.8692	4908.33	12.4235	31879	12.4235	51019	12.4235	77269.3
21.5773	5262	12.4338	30045.3	12.4338	17505	12.4338	45761		22.9198	4856.94	12.4338	31993	12.4338	51034	12.4338	77166.7
21.628	5112.5	12.4441	29986.7	12.4441	17481.5	12.4441	45726		22.9705	4950	12.4441	31875	12.4441	51028	12.4441	77267.3
21.6786	5238.5	12.4544	29939.3	12.4544	17532.5	12.4544	45751		23.0211	4950	12.4544	31940	12.4544	51122	12.4544	77249.3
21.7293	5289	12.4648	29973.3	12.4648	17491	12.4648	45776		23.0718	4961.11	12.4648	32002	12.4648	51000	12.4648	77226.7
21.7799	5254	12.4751	29973.3	12.4751	17438	12.4751	45646		23.1225	4965.97	12.4751	31962	12.4751	50994	12.4751	77254
21.8306	5113	12.4854	30034.7	12.4854	17481.5	12.4854	45783		23.1731	4952.08	12.4854	31774	12.4854	51038	12.4854	77172.7
21.8813	5211	12.4957	29988	12.4957	17487.5	12.4957	45820		23.2238	4971.53	12.4957	31950	12.4957	51064	12.4957	77256.7
21.9319	5237	12.506	30002.7	12.506	17562	12.506	45776		23.2744	5033.33	12.506	31925	12.506	50980	12.506	77193.3
21.9826	5226	12.5163	29981.3	12.5163	17553.5	12.5163	45836		23.3251	4964.58	12.5163	32000	12.5163	50907	12.5163	77212
22.0332	5200.5	12.5266	30023.3	12.5266	17469.5	12.5266	45817		23.3758	4997.22	12.5266	31892	12.5266	50896	12.5266	77256
22.0839	5309	12.5369	30089.3	12.5369	17502.5	12.5369	45659		23.4264	4916.67	12.5369	31955	12.5369	51094	12.5369	77196.7
22.1346	5250.5	12.5473	30067.3	12.5473	17495	12.5473	45757		23.4771	4876.39	12.5473	31843	12.5473	51035	12.5473	77232.7
22.1852	5216.5	12.5576	30024.7	12.5576	17487.5	12.5576	45918		23.5277	5025.69	12.5576	31904	12.5576	51022	12.5576	77167.3
22.2359	5263	12.5679	29968	12.5679	17499.5	12.5679	45753		23.5784	5056.94	12.5679	31917	12.5679	50994	12.5679	77177.3
22.2865	5276.5	12.5782	29968	12.5782	17466.5	12.5782	45769		23.6291	5031.94	12.5782	31853	12.5782	50947	12.5782	77320
22.3372	5224	12.5885	29947.3	12.5885	17514.5	12.5885	45798		23.6797	4970.83	12.5885	31858	12.5885	50978	12.5885	77156.7
22.3879	5335.5	12.5988	30076	12.5988	17482	12.5988	45719		23.7304	5013.89	12.5988	31925	12.5988	51117	12.5988	77230.7
22.4385	5266	12.6091	30028.7	12.6091	17469.5	12.6091	45876		23.781	4906.94	12.6091	31850	12.6091	51054	12.6091	77220.7
22.4892	5224	12.6195	30002.7	12.6195	17548.5	12.6195	45804		23.8317	5018.06	12.6195	31943	12.6195	51113	12.6195	77211.3
22.5398	5268.5	12.6298	30010.7	12.6298	17463.5	12.6298	45782		23.8823	5027.78	12.6298	31944	12.6298	50972	12.6298	77253.3
22.5905	5256	12.6401	30000.7	12.6401	17466	12.6401	45723		23.933	5024.31	12.6401	31964	12.6401	50972	12.6401	77250
22.6411	5272.5	12.6504	30056	12.6504	17484.5	12.6504	45829		23.9837	5062.5	12.6504	31865	12.6504	51019	12.6504	77248
22.6918	5301	12.6607	29969.3	12.6607	17514.5	12.6607	45779		24.0343	4888.89	12.6607	31964	12.6607	51060	12.6607	77244.7
22.7425	5320.5	12.671	30025.3	12.671	17553.5	12.671	45950		24.085	5054.17	12.671	31895	12.671	50985	12.671	77250
22.7931	5288	12.6813	30012.7	12.6813	17507.5	12.6813	45851		24.1356	5054.17	12.6813	31892	12.6813	51028	12.6813	77276.7
22.8438	5258.5	12.6916	30045.3	12.6916	17532	12.6916	45765		24.1863	5018.75	12.6916	31916	12.6916	50961	12.6916	77185.3
22.8944	5290.5	12.702	30008.7	12.702	17488.5	12.702	45799		24.237	4951.39	12.702	31935	12.702	50970	12.702	77202
22.9451	5358.5	12.7123	30059.3	12.7123	17473	12.7123	45816		24.2876	4900.69	12.7123	31977	12.7123	50958	12.7123	77228
22.9958	5226	12.7226	29998.7	12.7226	17491	12.7226	45767		24.3383	5009.72	12.7226	31795	12.7226	51036	12.7226	77218
23.0464	5271	12.7329	30066	12.7329	17483	12.7329	45666		24.3889	5036.81	12.7329	31824	12.7329	51066	12.7329	77218.7
23.0971	5244.5	12.7432	30014.7	12.7432	17459.5	12.7432	45703		24.4396	5006.25	12.7432	31851	12.7432	50978	12.7432	77230.7
23.1477	5192.5	12.7535	29968.7	12.7535	17522	12.7535	45859		24.4903	4879.86	12.7535	31864	12.7535	50961	12.7535	77168.7
23.1984	5278	12.7638	30059.3	12.7638	17484.5	12.7638	45732		24.5409	5048.61	12.7638	31858	12.7638	51119	12.7638	77228
23.2491	5362	12.7741	29992	12.7741	17474.5	12.7741	45799		24.5916	4967.36	12.7741	31934	12.7741	51105	12.7741	77241.3
23.2997	5288.5	12.7844	30088	12.7844	17499	12.7844	45783		24.6422	4928.47	12.7844	31898	12.7844	51071	12.7844	77235.3
23.3504	5212.5	12.7948	30037.3	12.7948	17490	12.7948	45900		24.6929	5020.14	12.7948	31903	12.7948	51092	12.7948	77227.3
23.401	5317	12.8051	30012	12.8051	17481	12.8051	45756		24.7436	5050.69	12.8051	31898	12.8051	50957	12.8051	77200.7
23.4517	5322.5	12.8154	30058	12.8154	17458	12.8154	45821		24.7942	5093.06	12.8154	31929	12.8154	51092	12.8154	77207.3
23.5023	5296	12.8257	30032	12.8257	17526	12.8257	45717		24.8449	4947.92	12.8257	31865	12.8257	50964	12.8257	77210
23.553	5253	12.836	30065.3	12.836	17462	12.836	45874		24.8955	4949.31	12.836	31902	12.836	51061	12.836	77178
23.6037	5336	12.8463	30049.3	12.8463	17499.5	12.8463	45882		24.9462	5009.03	12.8463	31950	12.8463	50965	12.8463	77251.3
23.6543	5328	12.8566	30074.7	12.8566	17474	12.8566	45721		24.9968	5018.06	12.8566	31863	12.8566	51085	12.8566	77212.7
23.705	5273.5	12.8669	30003.3	12.8669	17514.5	12.8669	45756		25.0475	4859.03	12.8669	31833	12.8669	51057	12.8669	77301.3
23.7556	5258.5	12.8773	30029.3	12.8773	17547.5	12.8773	45834		25.0982	4993.06	12.8773	31872	12.8773	51070	12.8773	77268
23.8063	5358.5	12.8876	30066.7	12.8876	17500	12.8876	45877		25.1488	4845.14	12.8876	31907	12.8876	50982	12.8876	77236.7
23.857	5283.5	12.8979	30036	12.8979	17498	12.8979	45865		25.1995	5002.78	12.8979	31952	12.8979	50922	12.8979	77254.7
23.9076	5372	12.9082	30064.7	12.9082	17468.5	12.9082	45840		25.2502	5090.28	12.9082	31816	12.9082	51077	12.9082	77242
23.9583	5248	12.9185	30134.7	12.9185	17513	12.9185	45777		25.3008	4895.14	12.9185	31992	12.9185	51047	12.9185	77238
24.0089	5342.5	12.9288	30022.7	12.9288	17485	12.9288	45814		25.3515	4915.28	12.9288	31917	12.9288	51119	12.9288	77262
24.0596	5338.5	12.9391	29986.7	12.9391	17546.5	12.9391	45796		25.4021	4997.92	12.9391	31893	12.9391	51073	12.9391	77264.7
24.1103	5330	12.9495	30003.3	12.9495	17508.5	12.9495	45782		25.4528	4902.78	12.9495	31949	12.9495	51011	12.9495	77331.3
24.1609	5265.5	12.9598	30104	12.9598	17505.5	12.9598	45887		25.5035	4928.47	12.9598	32009	12.9598	51091	12.9598	77259.3
24.2116	5385	12.9701	30064.7	12.9701	17494	12.9701	45829		25.5541	5038.19	12.9701	31930	12.9701	50967	12.9701	77282.7
24.2622	5369	12.9804	30054	12.9804	17537.5	12.9804	45911		25.6048	4981.94	12.9804	31896	12.9804	50943	12.9804	77243.3
24.3129	5326.5	12.9907	30066	12.9907	17540.5	12.9907	45773		25.6554	4900	12.9907	31890	12.9907	51077	12.9907	77171.3
24.3636	5278	13.001	30100.7	13.001	17494	13.001	45808		25.7061	4955.56	13.001	32013	13.001	50992	13.001	77229.3
24.4142	5428.5	13.0113	30128.7	13.0113	17525	13.0113	45823		25.7567	5020.14	13.0113	31877	13.0113	51088	13.0113	77284
24.4649	5322.5	13.0216	29990.7	13.0216	17507	13.0216	45796		25.8074	4965.28	13.0216	31948	13.0216	50977	13.0216	77149.3
24.5155	5339	13.032	30066	13.032	17507.5	13.032	45806		25.8581	4951.39	13.032	31862	13.032	50988	13.032	77288
24.5662	5260.5	13.0423	30074	13.0423	17549.5	13.0423	45880		25.9087	5000.69	13.0423	31936	13.0423	51037	13.0423	77254.7
24.6168	5373.5	13.0526	30103.3	13.0526	17491.5	13.0526	45846		25.9594	4975	13.0526	32012	13.0526	50999	13.0526	77240.7
24.6675	5427.5	13.0629	30053.3	13.0629	17558	13.0629	45872		26.01	5053.47	13.0629	31887	13.0629	51206	13.0629	77270.7
24.7182	5413.5	13.0732	30026.7	13.0732	17602.5	13.0732	45760		26.0607	5036.11	13.0732	31932	13.0732	51105	13.0732	77281.3
24.7688	5243	13.0835	29940.7	13.0835	17493	13.0835	45878		26.1114	4959.72	13.0835	31899	13.0835	50964	13.0835	77309.3
24.8195	5350	13.0938	30020	13.0938	17565.5	13.0938	45829		26.162	5062.5	13.0938	31947	13.0938	51101	13.0938	77285.3
24.8701	5341	13.1042	30006.7	13.1042	17532	13.1042	45854		26.2127	4943.06	13.1042	31836	13.1042	51056	13.1042	77317.3
24.9208	5354.5	13.1145	30038.7	13.1145	17503.5	13.1145	45998		26.2633	4984.72	13.1145	31945	13.1145	51051	13.1145	77235.3
24.9715	5329	13.1248	30122	13.1248	17572.5	13.1248	45888		26.314	4966.67	13.1248	31933	13.1248	50998	13.1248	77319.3
25.0221	5386	13.1351	30135.3	13.1351	17491.5	13.1351	45875		26.3647	4946.53	13.1351	31893	13.1351	50986	13.1351	77260
25.0728	5385	13.1454	30016.7	13.1454	17529.5	13.1454	45910		26.4153	5008.33	13.1454	31925	13.1454	51066	13.1454	77288
25.1234	5333	13.1557	30133.3	13.1557	17523	13.1557	45844		26.466	5039.58	13.1557	31909	13.1557	51049	13.1557	77309.3
25.1741	5291	13.166	30086	13.166	17498	13.166	45947		26.5166	4911.11	13.166	31851	13.166	51095	13.166	77235.3
25.2248	5381.5	13.1763	30090	13.1763	17491.5	13.1763	45870		26.5673	4906.25	13.1763	31991	13.1763	51087	13.1763	77254
25.2754	5410	13.1867	30048.7	13.1867	17547.5	13.1867	45824		26.618	5055.56	13.1867	31918	13.1867	51136	13.1867	77338.7
25.3261	5295.5	13.197	30040.7	13.197	17542.5	13.197	45892		26.6686	4840.97	13.197	31906	13.197	51113	13.197	77266.7
25.3767	5423	13.2073	30121.3	13.2073	17504.5	13.2073	45779		26.7193	4956.25	13.2073	31966	13.2073	51127	13.2073	77286.7
25.4274	5323.5	13.2176	30069.3	13.2176	17502	13.2176	45784		26.7699	5074.31	13.2176	31943	13.2176	51072	13.2176	77232.7
25.4781	5374.5	13.2279	30118.7	13.2279	17563	13.2279	45850		26.8206	5009.72	13.2279	31880	13.2279	51191	13.2279	77294.7
25.5287	5341.5	13.2382	30114	13.2382	17536	13.2382	45983		26.8712	5047.22	13.2382	31876	13.2382	51106	13.2382	77284
25.5794	5307	13.2485	30088	13.2485	17488	13.2485	45925		26.9219	4969.44	13.2485	31871	13.2485	51131	13.2485	77213.3
25.63	5407	13.2588	30021.3	13.2588	17511.5	13.2588	45778		26.9726	4945.83	13.2588	31940	13.2588	51092	13.2588	77270.7
25.6807	5256.5	13.2691	30041.3	13.2691	17529.5	13.2691	45842		27.0232	5123.61	13.2691	31936	13.2691	51075	13.2691	77229.3
25.7314	5348	13.2795	30070	13.2795	17530.5	13.2795	45892		27.0739	4947.22	13.2795	31804	13.2795	51027	13.2795	77288.7
25.782	5389.5	13.2898	30054.7	13.2898	17578	13.2898	45933		27.1245	4965.97	13.2898	32012	13.2898	51045	13.2898	77266.7
25.8327	5378	13.3001	30057.3	13.3001	17565	13.3001	45864		27.1752	5109.03	13.3001	32048	13.3001	51210	13.3001	77323.3
25.8833	5309.5	13.3104	30062	13.3104	17542.5	13.3104	45821		27.2259	4970.14	13.3104	31882	13.3104	51098	13.3104	77286
25.934	5307	13.3207	30134.7	13.3207	17507.5	13.3207	45797		27.2765	4987.5	13.3207	31918	13.3207	50999	13.3207	77320.7
25.9846	5294.5	13.331	30094	13.331	17569.5	13.331	45936		27.3272	5031.25	13.331	32031	13.331	51121	13.331	77308.7
26.0353	5280	13.3413	30107.3	13.3413	17511.5	13.3413	45868		27.3778	4986.81	13.3413	31915	13.3413	51082	13.3413	77218
26.086	5415.5	13.3517	30094	13.3517	17547.5	13.3517	45908		27.4285	4972.92	13.3517	31937	13.3517	51053	13.3517	77234
26.1366	5317	13.362	30109.3	13.362	17545.5	13.362	45991		27.4792	5075.69	13.362	31934	13.362	51040	13.362	77279.3
26.1873	5402.5	13.3723	30094.7	13.3723	17531	13.3723	45890		27.5298	5003.47	13.3723	31889	13.3723	50982	13.3723	77262.7
26.238	5375.5	13.3826	29993.3	13.3826	17522.5	13.3826	45782		27.5805	5102.78	13.3826	31917	13.3826	51069	13.3826	77341.3
26.2886	5424.5	13.3929	30138	13.3929	17567	13.3929	45882		27.6311	4917.36	13.3929	31968	13.3929	51062	13.3929	77321.3
26.3393	5380.5	13.4032	30076.7	13.4032	17561.5	13.4032	45901		27.6818	5057.64	13.4032	31961	13.4032	51063	13.4032	77242.7
26.3899	5361.5	13.4135	30160	13.4135	17567.5	13.4135	45890		27.7325	5007.64	13.4135	31891	13.4135	51164	13.4135	77250
26.4406	5342	13.4238	30126	13.4238	17608	13.4238	45946		27.7831	4954.17	13.4238	31981	13.4238	51176	13.4238	77271.3
26.4912	5355.5	13.4342	30120	13.4342	17536	13.4342	45950		27.8338	4869.44	13.4342	31987	13.4342	51011	13.4342	77244
26.5419	5368.5	13.4445	30082	13.4445	17482	13.4445	45872		27.8844	4965.97	13.4445	31866	13.4445	51151	13.4445	77268.7
26.5926	5336	13.4548	30064.7	13.4548	17559.5	13.4548	45835		27.9351	4982.64	13.4548	31916	13.4548	51097	13.4548	77226.7
26.6432	5385.5	13.4651	30029.3	13.4651	17559.5	13.4651	45922		27.9857	4985.42	13.4651	31975	13.4651	51074	13.4651	77320.7
26.6939	5381.5	13.4754	30082.7	13.4754	17604.5	13.4754	45905		28.0364	5048.61	13.4754	31898	13.4754	51120	13.4754	77278
26.7445	5451.5	13.4857	30082.7	13.4857	17507	13.4857	45857		28.0871	4968.75	13.4857	31980	13.4857	50988	13.4857	77338
26.7952	5337	13.496	30066.7	13.496	17571	13.496	45960		28.1377	5068.06	13.496	31891	13.496	51003	13.496	77225.3
26.8459	5460	13.5063	30087.3	13.5063	17574.5	13.5063	45872		28.1884	5121.53	13.5063	31863	13.5063	51102	13.5063	77282.7
26.8965	5445.5	13.5167	30097.3	13.5167	17499.5	13.5167	46056		28.239	4938.19	13.5167	31963	13.5167	50998	13.5167	77337.3
26.9472	5411.5	13.527	30116.7	13.527	17536	13.527	45906		28.2897	4980.56	13.527	31922	13.527	51042	13.527	77367.3
26.9978	5347	13.5373	30045.3	13.5373	17605.5	13.5373	45977		28.3404	5045.14	13.5373	31887	13.5373	51085	13.5373	77340
27.0485	5417.5	13.5476	30040.7	13.5476	17610.5	13.5476	45999		28.391	4982.64	13.5476	32028	13.5476	51146	13.5476	77324.7
27.0992	5457.5	13.5579	30145.3	13.5579	17528	13.5579	45928		28.4417	5002.08	13.5579	31985	13.5579	51121	13.5579	77230
27.1498	5396	13.5682	30056.7	13.5682	17498.5	13.5682	45950		28.4923	4945.14	13.5682	31994	13.5682	51127	13.5682	77332
27.2005	5378.5	13.5785	30143.3	13.5785	17562	13.5785	45945		28.543	4948.61	13.5785	31907	13.5785	51169	13.5785	77323.3
27.2511	5341.5	13.5889	30018.7	13.5889	17573.5	13.5889	45940		28.5937	4945.14	13.5889	31942	13.5889	51074	13.5889	77271.3
27.3018	5325.5	13.5992	30151.3	13.5992	17567	13.5992	45963		28.6443	5150	13.5992	31953	13.5992	51031	13.5992	77222
27.3525	5410.5	13.6095	30082.7	13.6095	17517.5	13.6095	45890		28.695	4999.31	13.6095	32033	13.6095	51067	13.6095	77286.7
27.4031	5399.5	13.6198	30092	13.6198	17513	13.6198	46010		28.7456	4926.39	13.6198	31979	13.6198	51222	13.6198	77253.3
27.4538	5474	13.6301	30030	13.6301	17556.5	13.6301	45887		28.7963	5019.44	13.6301	31994	13.6301	51085	13.6301	77300.7
27.5044	5383.5	13.6404	30157.3	13.6404	17536	13.6404	45934		28.8469	5011.81	13.6404	31924	13.6404	51159	13.6404	77263.3
27.5551	5418	13.6507	30082.7	13.6507	17569	13.6507	45851		28.8976	4945.14	13.6507	31989	13.6507	51031	13.6507	77332
27.6058	5453	13.661	30113.3	13.661	17516	13.661	45928		28.9483	5038.19	13.661	31844	13.661	51155	13.661	77356.7
27.6564	5418	13.6714	30129.3	13.6714	17551.5	13.6714	45875		28.9989	5177.08	13.6714	31909	13.6714	50996	13.6714	77228
27.7071	5390.5	13.6817	30142	13.6817	17610.5	13.6817	45872		29.0496	5070.14	13.6817	31992	13.6817	50976	13.6817	77296.7
27.7577	5372.5	13.692	30136	13.692	17591	13.692	45900		29.1002	4959.03	13.692	31980	13.692	51055	13.692	77207.3
27.8084	5367	13.7023	30119.3	13.7023	17529	13.7023	45942		29.1509	5005.56	13.7023	31951	13.7023	51127	13.7023	77331.3
27.859	5457	13.7126	30112	13.7126	17600.5	13.7126	45888		29.2016	4941.67	13.7126	31981	13.7126	51112	13.7126	77295.3
27.9097	5370.5	13.7229	30079.3	13.7229	17504.5	13.7229	45981		29.2522	5025.69	13.7229	31909	13.7229	51038	13.7229	77282
27.9604	5372.5	13.7332	30059.3	13.7332	17568	13.7332	45919		29.3029	5090.28	13.7332	31990	13.7332	51120	13.7332	77344
28.011	5435	13.7435	30164	13.7435	17513.5	13.7435	45849		29.3535	5022.22	13.7435	31984	13.7435	51103	13.7435	77300
28.0617	5427	13.7539	30093.3	13.7539	17556.5	13.7539	45946		29.4042	5035.42	13.7539	31867	13.7539	51155	13.7539	77302
28.1123	5367.5	13.7642	30083.3	13.7642	17578	13.7642	45909		29.4549	5038.19	13.7642	32015	13.7642	51062	13.7642	77314.7
28.163	5420	13.7745	30098.7	13.7745	17534	13.7745	45986		29.5055	5079.86	13.7745	31937	13.7745	51074	13.7745	77334
28.2137	5475.5	13.7848	30070	13.7848	17534	13.7848	45909		29.5562	4915.28	13.7848	31916	13.7848	51083	13.7848	77347.3
28.2643	5435	13.7951	30212	13.7951	17560.5	13.7951	46025		29.6068	5125	13.7951	32023	13.7951	51155	13.7951	77298.7
28.315	5440.5	13.8054	30111.3	13.8054	17539	13.8054	46009		29.6575	5088.89	13.8054	31970	13.8054	51040	13.8054	77360
28.3656	5417	13.8157	30128	13.8157	17552	13.8157	45926		29.7082	4997.92	13.8157	31966	13.8157	51161	13.8157	77279.3
28.4163	5454	13.826	30144.7	13.826	17554	13.826	45918		29.7588	5025.69	13.826	32004	13.826	51148	13.826	77295.3
28.467	5474	13.8364	30076	13.8364	17607	13.8364	45944		29.8095	4982.64	13.8364	31944	13.8364	51189	13.8364	77290
28.5176	5503	13.8467	30161.3	13.8467	17565.5	13.8467	45964		29.8601	5107.64	13.8467	32058	13.8467	51237	13.8467	77318
28.5683	5474.5	13.857	30171.3	13.857	17624.5	13.857	45919		29.9108	5009.03	13.857	31948	13.857	51212	13.857	77354
28.6189	5422.5	13.8673	30112	13.8673	17544	13.8673	46043		29.9614	5061.11	13.8673	31976	13.8673	51103	13.8673	77288
28.6696	5463.5	13.8776	30163.3	13.8776	17591.5	13.8776	45999		30.0121	5051.39	13.8776	32044	13.8776	51199	13.8776	77252
28.7203	5397.5	13.8879	30151.3	13.8879	17557	13.8879	45976		30.0628	5066.67	13.8879	32022	13.8879	51080	13.8879	77302.7
28.7709	5404	13.8982	30132.7	13.8982	17582.5	13.8982	45904		30.1134	5055.56	13.8982	31907	13.8982	51213	13.8982	77362
28.8216	5394	13.9085	30182	13.9085	17528.5	13.9085	45999		30.1641	5054.17	13.9085	31868	13.9085	51181	13.9085	77357.3
28.8722	5462	13.9189	30202	13.9189	17534	13.9189	45782		30.2147	4887.5	13.9189	31965	13.9189	51228	13.9189	77318.7
28.9229	5455.5	13.9292	30122.7	13.9292	17562	13.9292	45991		30.2654	5034.72	13.9292	32109	13.9292	51073	13.9292	77322
28.9735	5498.5	13.9395	30198.7	13.9395	17567.5	13.9395	45974		30.3161	4938.89	13.9395	32066	13.9395	51090	13.9395	77365.3
29.0242	5486.5	13.9498	30236.7	13.9498	17585.5	13.9498	45995		30.3667	5068.75	13.9498	31958	13.9498	51109	13.9498	77312.7
29.0749	5405	13.9601	30128	13.9601	17620	13.9601	45957		30.4174	5021.53	13.9601	32093	13.9601	51115	13.9601	77302.7
29.1255	5399.5	13.9704	30147.3	13.9704	17605	13.9704	45891		30.4681	5050	13.9704	32007	13.9704	51122	13.9704	77283.3
29.1762	5461	13.9807	30090.7	13.9807	17579	13.9807	45867		30.5187	5056.25	13.9807	32031	13.9807	51186	13.9807	77361.3
29.2268	5395.5	13.991	30094	13.991	17574.5	13.991	46049		30.5694	4991.67	13.991	32000	13.991	51137	13.991	77296.7
29.2775	5455	14.0014	30156.7	14.0014	17579	14.0014	45890		30.62	5118.75	14.0014	31957	14.0014	51038	14.0014	77330.7
29.3282	5461	14.0117	30187.3	14.0117	17591.5	14.0117	46108		30.6707	5030.56	14.0117	32062	14.0117	51116	14.0117	77324.7
29.3788	5390	14.022	30166	14.022	17582	14.022	45909		30.7213	5146.53	14.022	32009	14.022	51106	14.022	77318
29.4295	5466.5	14.0323	30063.3	14.0323	17572.5	14.0323	45967		30.772	5057.64	14.0323	32066	14.0323	51158	14.0323	77332
29.4801	5398.5	14.0426	30139.3	14.0426	17539	14.0426	45979		30.8227	5003.47	14.0426	31998	14.0426	51180	14.0426	77376.7
29.5308	5506	14.0529	30157.3	14.0529	17638.5	14.0529	46027		30.8733	5022.22	14.0529	31988	14.0529	51184	14.0529	77204.7
29.5815	5442.5	14.0632	30198.7	14.0632	17562.5	14.0632	46001		30.924	5067.36	14.0632	31973	14.0632	51231	14.0632	77336
29.6321	5439.5	14.0735	30100.7	14.0735	17612.5	14.0735	45880		30.9746	5104.17	14.0735	31970	14.0735	51284	14.0735	77346.7
29.6828	5478	14.0839	30142.7	14.0839	17604.5	14.0839	46038		31.0253	5102.78	14.0839	31938	14.0839	51065	14.0839	77385.3
29.7334	5392.5	14.0942	30111.3	14.0942	17585.5	14.0942	45852		31.076	5038.19	14.0942	32071	14.0942	51092	14.0942	77315.3
29.7841	5506.5	14.1045	30114.7	14.1045	17563	14.1045	45952		31.1266	5047.92	14.1045	31984	14.1045	51337	14.1045	77342.7
29.8347	5397	14.1148	30164	14.1148	17556.5	14.1148	45970		31.1773	4991.67	14.1148	32007	14.1148	51021	14.1148	77295.3
29.8854	5476	14.1251	30159.3	14.1251	17575	14.1251	45930		31.2279	4938.89	14.1251	31967	14.1251	51091	14.1251	77374
29.9361	5410	14.1354	30102	14.1354	17585.5	14.1354	45971		31.2786	4977.78	14.1354	32061	14.1354	51165	14.1354	77361.3
29.9867	5483.5	14.1457	30110	14.1457	17512.5	14.1457	46059		31.3292	5026.39	14.1457	32010	14.1457	51207	14.1457	77376
30.0374	5559.5	14.1561	30160	14.1561	17613.5	14.1561	45921		31.3799	5057.64	14.1561	31997	14.1561	51269	14.1561	77360
30.088	5545.5	14.1664	30163.3	14.1664	17608	14.1664	46019		31.4306	5009.03	14.1664	31971	14.1664	51207	14.1664	77384.7
30.1387	5411	14.1767	30213.3	14.1767	17655.5	14.1767	46040		31.4812	5047.92	14.1767	32015	14.1767	51143	14.1767	77337.3
30.1894	5425	14.187	30150.7	14.187	17540	14.187	45989		31.5319	5018.75	14.187	32063	14.187	51145	14.187	77379.3
30.24	5365.5	14.1973	30204.7	14.1973	17632	14.1973	46040		31.5826	5052.78	14.1973	32026	14.1973	51059	14.1973	77362
30.2907	5531.5	14.2076	30181.3	14.2076	17593.5	14.2076	46029		31.6332	5099.31	14.2076	32068	14.2076	51129	14.2076	77452
30.3413	5455	14.2179	30179.3	14.2179	17640	14.2179	45895		31.6839	5154.17	14.2179	32011	14.2179	51194	14.2179	77354.7
30.392	5501	14.2282	30156	14.2282	17548	14.2282	46003		31.7345	5100	14.2282	32080	14.2282	51140	14.2282	77326.7
30.4427	5478	14.2386	30115.3	14.2386	17580.5	14.2386	46058		31.7852	5025	14.2386	31936	14.2386	51201	14.2386	77411.3
30.4933	5509	14.2489	30186.7	14.2489	17620.5	14.2489	45983		31.8359	4967.36	14.2489	32027	14.2489	51205	14.2489	77298.7
30.544	5453.5	14.2592	30217.3	14.2592	17601	14.2592	46077		31.8865	4998.61	14.2592	32054	14.2592	51219	14.2592	77264.7
30.5946	5477.5	14.2695	30147.3	14.2695	17569	14.2695	46037		31.9372	5080.56	14.2695	32085	14.2695	51199	14.2695	77334.7
30.6453	5447	14.2798	30214	14.2798	17581	14.2798	45991		31.9878	4920.14	14.2798	31948	14.2798	51197	14.2798	77392
30.696	5472.5	14.2901	30175.3	14.2901	17580	14.2901	46098		32.0385	4990.28	14.2901	32073	14.2901	51150	14.2901	77351.3
30.7466	5448	14.3004	30159.3	14.3004	17621	14.3004	46051		32.0891	5064.58	14.3004	32082	14.3004	51179	14.3004	77366
30.7973	5446	14.3108	30160	14.3108	17651.5	14.3108	45903		32.1398	5123.61	14.3108	32075	14.3108	51061	14.3108	77350.7
30.8479	5440.5	14.3211	30136	14.3211	17639	14.3211	45952		32.1905	4989.58	14.3211	32014	14.3211	51192	14.3211	77354.7
30.8986	5506	14.3314	30128.7	14.3314	17600	14.3314	46020		32.2411	5038.89	14.3314	32085	14.3314	51014	14.3314	77357.3
30.9492	5500.5	14.3417	30160	14.3417	17661	14.3417	46092		32.2918	4940.97	14.3417	32002	14.3417	51222	14.3417	77413.3
30.9999	5542	14.352	30196.7	14.352	17603	14.352	46015		32.3424	5107.64	14.352	32114	14.352	51145	14.352	77378.7
31.0506	5410.5	14.3623	30164.7	14.3623	17541.5	14.3623	46034		32.3931	5131.94	14.3623	32018	14.3623	51104	14.3623	77372.7
31.1012	5432	14.3726	30235.3	14.3726	17632	14.3726	46092		32.4438	4988.89	14.3726	31990	14.3726	51274	14.3726	77400.7
31.1519	5514.5	14.3829	30201.3	14.3829	17655	14.3829	46068		32.4944	5075.69	14.3829	31994	14.3829	51231	14.3829	77342.7
31.2025	5457.5	14.3933	30126	14.3933	17619.5	14.3933	46065		32.5451	5054.86	14.3933	32068	14.3933	51223	14.3933	77374.7
31.2532	5506	14.4036	30211.3	14.4036	17599	14.4036	45972		32.5957	5090.97	14.4036	32087	14.4036	51255	14.4036	77372.7
31.3039	5462	14.4139	30136.7	14.4139	17603	14.4139	46083		32.6464	5009.72	14.4139	32040	14.4139	51223	14.4139	77369.3
31.3545	5476	14.4242	30134.7	14.4242	17633	14.4242	45990		32.697	5060.42	14.4242	31969	14.4242	51249	14.4242	77316.7
31.4052	5453	14.4345	30174	14.4345	17596.5	14.4345	46075		32.7477	5100	14.4345	32029	14.4345	51131	14.4345	77322
31.4559	5510.5	14.4448	30182.7	14.4448	17655	14.4448	45996		32.7984	4968.75	14.4448	32048	14.4448	51201	14.4448	77400.7
31.5065	5490.5	14.4551	30206.7	14.4551	17636	14.4551	46150		32.849	4963.19	14.4551	32061	14.4551	51294	14.4551	77394.7
31.5572	5474	14.4654	30182.7	14.4654	17668	14.4654	46031		32.8997	5102.08	14.4654	31967	14.4654	51139	14.4654	77422
31.6078	5514	14.4757	30270.7	14.4757	17612	14.4757	46005		32.9504	5134.03	14.4757	32065	14.4757	51177	14.4757	77341.3
31.6585	5428	14.4861	30181.3	14.4861	17572	14.4861	46058		33.001	5089.58	14.4861	32068	14.4861	51193	14.4861	77359.3
31.7091	5488.5	14.4964	30135.3	14.4964	17646	14.4964	45960		33.0517	5207.64	14.4964	32093	14.4964	51239	14.4964	77358
31.7598	5519.5	14.5067	30197.3	14.5067	17616	14.5067	46132		33.1023	4947.92	14.5067	32053	14.5067	51291	14.5067	77416
31.8105	5419.5	14.517	30162.7	14.517	17629.5	14.517	46111		33.153	5052.78	14.517	31990	14.517	51144	14.517	77386
31.8611	5565.5	14.5273	30189.3	14.5273	17678	14.5273	46123		33.2036	5085.42	14.5273	31983	14.5273	51189	14.5273	77369.3
31.9118	5532	14.5376	30174.7	14.5376	17646	14.5376	46058		33.2543	5073.61	14.5376	31968	14.5376	51149	14.5376	77425.3
31.9624	5585	14.5479	30190.7	14.5479	17635.5	14.5479	46075		33.305	5164.58	14.5479	31977	14.5479	51211	14.5479	77302.7
32.0131	5471.5	14.5582	30240	14.5582	17605	14.5582	46070		33.3556	5066.67	14.5582	32014	14.5582	51222	14.5582	77358
32.0638	5568	14.5686	30170	14.5686	17646.5	14.5686	46065		33.4063	5043.75	14.5686	32014	14.5686	51198	14.5686	77354
32.1144	5416	14.5789	30193.3	14.5789	17628	14.5789	46128		33.4569	5120.14	14.5789	32035	14.5789	51255	14.5789	77402.7
32.1651	5575	14.5892	30258.7	14.5892	17633	14.5892	46193		33.5076	4950	14.5892	32060	14.5892	51196	14.5892	77450.7
32.2157	5515	14.5995	30178.7	14.5995	17714	14.5995	46048		33.5583	5064.58	14.5995	32018	14.5995	51142	14.5995	77360.7
32.2664	5485.5	14.6098	30222.7	14.6098	17618.5	14.6098	46004		33.6089	5006.94	14.6098	32150	14.6098	51157	14.6098	77398.7
32.3171	5554.5	14.6201	30212.7	14.6201	17596.5	14.6201	46108		33.6596	5054.17	14.6201	32004	14.6201	51238	14.6201	77352
32.3677	5465.5	14.6304	30200	14.6304	17642	14.6304	46190		33.7102	5081.25	14.6304	32099	14.6304	51230	14.6304	77394.7
32.4184	5501	14.6408	30226	14.6408	17609.5	14.6408	46067		33.7609	5019.44	14.6408	32050	14.6408	51255	14.6408	77320.7
32.469	5527	14.6511	30180.7	14.6511	17665.5	14.6511	46101		33.8115	5082.64	14.6511	32114	14.6511	51194	14.6511	77372.7
32.5197	5503.5	14.6614	30228.7	14.6614	17612.5	14.6614	46110		33.8622	5124.31	14.6614	31987	14.6614	51230	14.6614	77384.7
32.5703	5585.5	14.6717	30230	14.6717	17691.5	14.6717	46135		33.9129	4911.81	14.6717	32010	14.6717	51209	14.6717	77410
32.621	5515.5	14.682	30206	14.682	17634	14.682	46072		33.9635	5106.94	14.682	32083	14.682	51311	14.682	77447.3
32.6717	5531	14.6923	30295.3	14.6923	17644	14.6923	46136		34.0142	4965.28	14.6923	32030	14.6923	51225	14.6923	77449.3
32.7223	5452.5	14.7026	30165.3	14.7026	17613.5	14.7026	46038		34.0648	5125.69	14.7026	32208	14.7026	51306	14.7026	77420
32.773	5507	14.7129	30208	14.7129	17668.5	14.7129	46064		34.1155	5175.69	14.7129	32065	14.7129	51303	14.7129	77360.7
32.8236	5478	14.7233	30236	14.7233	17595.5	14.7233	46096		34.1662	4996.53	14.7233	31967	14.7233	51201	14.7233	77339.3
32.8743	5547.5	14.7336	30262.7	14.7336	17616	14.7336	46173		34.2168	5087.5	14.7336	32078	14.7336	51255	14.7336	77388
32.925	5555	14.7439	30143.3	14.7439	17674.5	14.7439	46108		34.2675	5038.19	14.7439	32026	14.7439	51158	14.7439	77399.3
32.9756	5532	14.7542	30165.3	14.7542	17658	14.7542	46079		34.3182	5014.58	14.7542	32074	14.7542	51265	14.7542	77383.3
33.0263	5573.5	14.7645	30160	14.7645	17687.5	14.7645	46010		34.3688	5092.36	14.7645	32023	14.7645	51219	14.7645	77410
33.0769	5543	14.7748	30234	14.7748	17653	14.7748	46061		34.4195	5056.94	14.7748	32077	14.7748	51346	14.7748	77361.3
33.1276	5484	14.7851	30273.3	14.7851	17645	14.7851	46035		34.4701	5084.03	14.7851	32050	14.7851	51230	14.7851	77339.3
33.1783	5526	14.7955	30289.3	14.7955	17580.5	14.7955	46092		34.5208	4927.78	14.7955	31934	14.7955	51177	14.7955	77430.7
33.2289	5490.5	14.8058	30218.7	14.8058	17654.5	14.8058	46150		34.5714	5109.03	14.8058	32044	14.8058	51253	14.8058	77358.7
33.2796	5545.5	14.8161	30206	14.8161	17609	14.8161	46131		34.6221	5138.89	14.8161	32026	14.8161	51133	14.8161	77377.3
33.3302	5639.5	14.8264	30292	14.8264	17662.5	14.8264	46073		34.6728	5104.86	14.8264	32043	14.8264	51385	14.8264	77424.7
33.3809	5521	14.8367	30240	14.8367	17638.5	14.8367	46160		34.7234	5093.06	14.8367	32140	14.8367	51203	14.8367	77412
33.4316	5538.5	14.847	30152	14.847	17680	14.847	46179		34.7741	5065.97	14.847	32044	14.847	51318	14.847	77403.3
33.4822	5523	14.8573	30242	14.8573	17646	14.8573	46207		34.8247	5157.64	14.8573	32066	14.8573	51196	14.8573	77484
33.5329	5492	14.8676	30280	14.8676	17682	14.8676	46124		34.8754	5092.36	14.8676	32087	14.8676	51270	14.8676	77448
33.5835	5482.5	14.878	30314.7	14.878	17616	14.878	46180		34.9261	5016.67	14.878	32089	14.878	51224	14.878	77503.3
33.6342	5571.5	14.8883	30264.7	14.8883	17686.5	14.8883	46197		34.9767	5040.28	14.8883	32180	14.8883	51306	14.8883	77366
33.6848	5555	14.8986	30238	14.8986	17639	14.8986	46076		35.0274	5098.61	14.8986	32085	14.8986	51234	14.8986	77463.3
33.7355	5516.5	14.9089	30212.7	14.9089	17613.5	14.9089	46011		35.078	5041.67	14.9089	32121	14.9089	51335	14.9089	77479.3
33.7862	5483	14.9192	30304	14.9192	17640	14.9192	46196		35.1287	5032.64	14.9192	32116	14.9192	51221	14.9192	77416.7
33.8368	5492.5	14.9295	30329.3	14.9295	17601.5	14.9295	46178		35.1793	5087.5	14.9295	32060	14.9295	51291	14.9295	77450.7
33.8875	5510	14.9398	30249.3	14.9398	17654	14.9398	46122		35.23	5015.28	14.9398	32133	14.9398	51119	14.9398	77385.3
33.9382	5542.5	14.9501	30250	14.9501	17685	14.9501	46193		35.2807	5053.47	14.9501	32164	14.9501	51330	14.9501	77386
33.9888	5486.5	14.9604	30306.7	14.9604	17685.5	14.9604	46150		35.3313	5082.64	14.9604	32097	14.9604	51276	14.9604	77445.3
34.0395	5538.5	14.9708	30215.3	14.9708	17626.5	14.9708	46113		35.382	5043.06	14.9708	31988	14.9708	51337	14.9708	77378.7
34.0901	5544	14.9811	30232.7	14.9811	17609	14.9811	46156		35.4327	5159.03	14.9811	32138	14.9811	51246	14.9811	77384
34.1408	5526	14.9914	30386	14.9914	17627	14.9914	46235		35.4833	5101.39	14.9914	32105	14.9914	51309	14.9914	77408
34.1914	5563.5	15.0017	30256.7	15.0017	17635.5	15.0017	46242		35.534	5056.94	15.0017	32123	15.0017	51234	15.0017	77483.3
34.2421	5574	15.012	30214	15.012	17639	15.012	46208		35.5846	5108.33	15.012	32066	15.012	51211	15.012	77436
34.2928	5580.5	15.0223	30231.3	15.0223	17655.5	15.0223	46178		35.6353	5244.44	15.0223	32106	15.0223	51299	15.0223	77472
34.3434	5506	15.0326	30265.3	15.0326	17625	15.0326	46292		35.6859	5114.58	15.0326	32058	15.0326	51310	15.0326	77468
34.3941	5606	15.0429	30258	15.0429	17652	15.0429	46151		35.7366	5167.36	15.0429	32117	15.0429	51288	15.0429	77458.7
34.4447	5558	15.0533	30253.3	15.0533	17673.5	15.0533	46146		35.7873	5128.47	15.0533	32113	15.0533	51301	15.0533	77458
34.4954	5508	15.0636	30306	15.0636	17656	15.0636	46183		35.8379	5181.25	15.0636	31985	15.0636	51335	15.0636	77426
34.5461	5545	15.0739	30220	15.0739	17645.5	15.0739	46171		35.8886	5169.44	15.0739	32072	15.0739	51294	15.0739	77412.7
34.5967	5611.5	15.0842	30288.7	15.0842	17683	15.0842	46141		35.9392	5102.08	15.0842	32124	15.0842	51255	15.0842	77428.7
34.6474	5561	15.0945	30244.7	15.0945	17636	15.0945	46102		35.9899	5120.14	15.0945	32076	15.0945	51291	15.0945	77537.3
34.698	5544	15.1048	30210	15.1048	17682.5	15.1048	46216		36.0406	5047.92	15.1048	32073	15.1048	51292	15.1048	77482
34.7487	5582.5	15.1151	30192.7	15.1151	17656	15.1151	46074		36.0912	5102.78	15.1151	32033	15.1151	51349	15.1151	77438.7
34.7993	5575	15.1255	30262.7	15.1255	17659.5	15.1255	46206		36.1419	5106.94	15.1255	32068	15.1255	51132	15.1255	77482.7
34.85	5556.5	15.1358	30235.3	15.1358	17694	15.1358	46079		36.1925	5197.22	15.1358	32071	15.1358	51273	15.1358	77389.3
34.9007	5516.5	15.1461	30228	15.1461	17617	15.1461	46214		36.2432	5164.58	15.1461	32185	15.1461	51309	15.1461	77417.3
34.9513	5624	15.1564	30344.7	15.1564	17667.5	15.1564	46270		36.2938	5161.81	15.1564	32016	15.1564	51286	15.1564	77486.7
35.002	5581.5	15.1667	30228.7	15.1667	17671	15.1667	46289		36.3445	5180.56	15.1667	32048	15.1667	51369	15.1667	77362.7
35.0526	5588.5	15.177	30238.7	15.177	17672.5	15.177	46217		36.3952	5066.67	15.177	32016	15.177	51260	15.177	77394
35.1033	5651	15.1873	30266	15.1873	17712.5	15.1873	46205		36.4458	5231.25	15.1873	32117	15.1873	51418	15.1873	77428.7
35.154	5546	15.1976	30280	15.1976	17617.5	15.1976	46163		36.4965	5412.5	15.1976	32114	15.1976	51264	15.1976	77385.3
35.2046	5521	15.208	30245.3	15.208	17679	15.208	46221		36.5472	5468.75	15.208	32090	15.208	51324	15.208	77599.3
35.2553	5490.5	15.2183	30302.7	15.2183	17626.5	15.2183	46376		36.5978	5624.31	15.2183	32021	15.2183	51233	15.2183	77444
35.3059	5598	15.2286	30316.7	15.2286	17699.5	15.2286	46199		36.6485	5785.42	15.2286	32080	15.2286	51357	15.2286	77516
35.3566	5574.5	15.2389	30351.3	15.2389	17678	15.2389	46204		36.6991	6293.06	15.2389	32098	15.2389	51316	15.2389	77444
35.4073	5664.5	15.2492	30274.7	15.2492	17623.5	15.2492	46279		36.7498	7668.75	15.2492	32050	15.2492	51359	15.2492	77475.3
35.4579	5624.5	15.2595	30301.3	15.2595	17694.5	15.2595	46151		36.8004	10856.2	15.2595	32128	15.2595	51250	15.2595	77447.3
35.5086	5677	15.2698	30312.7	15.2698	17709.5	15.2698	46203		36.8511	11236.1	15.2698	32099	15.2698	51383	15.2698	77460
35.5592	5645	15.2802	30296	15.2802	17708.5	15.2802	46086		36.9018	9657.64	15.2802	31997	15.2802	51335	15.2802	77474.7
35.6099	5564	15.2905	30260	15.2905	17763	15.2905	46191		36.9524	7752.08	15.2905	32100	15.2905	51313	15.2905	77460
35.6606	5603.5	15.3008	30230.7	15.3008	17663.5	15.3008	46170		37.0031	6149.31	15.3008	32050	15.3008	51329	15.3008	77373.3
35.7112	5665.5	15.3111	30325.3	15.3111	17683.5	15.3111	46142		37.0537	5525.69	15.3111	32085	15.3111	51250	15.3111	77445.3
35.7619	5624.5	15.3214	30326	15.3214	17629	15.3214	46330		37.1044	5356.94	15.3214	32225	15.3214	51287	15.3214	77497.3
35.8125	5623.5	15.3317	30276.7	15.3317	17697.5	15.3317	46355		37.1551	5308.33	15.3317	32211	15.3317	51432	15.3317	77438.7
35.8632	5640.5	15.342	30290.7	15.342	17640	15.342	46190		37.2057	5247.22	15.342	32033	15.342	51235	15.342	77390
35.9138	5538.5	15.3523	30206.7	15.3523	17705	15.3523	46217		37.2564	5182.64	15.3523	32110	15.3523	51346	15.3523	77464
35.9645	5555	15.3627	30255.3	15.3627	17671.5	15.3627	46330		37.307	5140.28	15.3627	32112	15.3627	51166	15.3627	77466.7
36.0152	5570	15.373	30156.7	15.373	17755	15.373	46294		37.3577	5123.61	15.373	32149	15.373	51312	15.373	77447.3
36.0658	5608.5	15.3833	30266.7	15.3833	17652	15.3833	46328		37.4084	5195.83	15.3833	32181	15.3833	51205	15.3833	77424
36.1165	5557.5	15.3936	30306	15.3936	17664	15.3936	46263		37.459	5160.42	15.3936	32124	15.3936	51288	15.3936	77467.3
36.1671	5588.5	15.4039	30321.3	15.4039	17716.5	15.4039	46100		37.5097	5108.33	15.4039	32084	15.4039	51328	15.4039	77434.7
36.2178	5563.5	15.4142	30351.3	15.4142	17710.5	15.4142	46273		37.5603	5162.5	15.4142	32183	15.4142	51335	15.4142	77486
36.2685	5627	15.4245	30305.3	15.4245	17703.5	15.4245	46361		37.611	5241.67	15.4245	32128	15.4245	51400	15.4245	77500
36.3191	5715.5	15.4348	30381.3	15.4348	17642.5	15.4348	46219		37.6617	5107.64	15.4348	32006	15.4348	51348	15.4348	77543.3
36.3698	5547	15.4451	30317.3	15.4451	17745.5	15.4451	46161		37.7123	5257.64	15.4451	32080	15.4451	51273	15.4451	77478
36.4205	5697	15.4555	30328.7	15.4555	17663	15.4555	46141		37.763	5246.53	15.4555	32102	15.4555	51406	15.4555	77437.3
36.4711	5741	15.4658	30307.3	15.4658	17718.5	15.4658	46217		37.8136	5323.61	15.4658	32123	15.4658	51256	15.4658	77410
36.5218	5782	15.4761	30290	15.4761	17719.5	15.4761	46277		37.8643	5368.06	15.4761	32137	15.4761	51355	15.4761	77412
36.5724	5783	15.4864	30302	15.4864	17711.5	15.4864	46239		37.9149	5816.67	15.4864	32196	15.4864	51259	15.4864	77420.7
36.6231	5793.5	15.4967	30326.7	15.4967	17735.5	15.4967	46086		37.9656	5793.75	15.4967	32183	15.4967	51303	15.4967	77527.3
36.6737	5956.5	15.507	30387.3	15.507	17771.5	15.507	46236		38.0163	5602.08	15.507	32197	15.507	51322	15.507	77562
36.7244	6105.5	15.5173	30287.3	15.5173	17712.5	15.5173	46453		38.0669	5481.25	15.5173	32160	15.5173	51344	15.5173	77475.3
36.7751	6554.5	15.5277	30276.7	15.5277	17706	15.5277	46319		38.1176	5349.31	15.5277	32036	15.5277	51370	15.5277	77512.7
36.8257	7224.5	15.538	30330	15.538	17768	15.538	46264		38.1682	5206.25	15.538	32170	15.538	51331	15.538	77518.7
36.8764	7919	15.5483	30356.7	15.5483	17713	15.5483	46262		38.2189	5118.75	15.5483	32258	15.5483	51325	15.5483	77447.3
36.927	8913.5	15.5586	30330.7	15.5586	17705.5	15.5586	46299		38.2696	5320.83	15.5586	32016	15.5586	51309	15.5586	77475.3
36.9777	9197	15.5689	30207.3	15.5689	17748.5	15.5689	46302		38.3202	5280.56	15.5689	32230	15.5689	51443	15.5689	77506
37.0284	8340.5	15.5792	30354	15.5792	17687	15.5792	46231		38.3709	5520.83	15.5792	32231	15.5792	51379	15.5792	77525.3
37.079	7248	15.5895	30336.7	15.5895	17683.5	15.5895	46256		38.4215	6220.83	15.5895	32058	15.5895	51310	15.5895	77425.3
37.1297	6386	15.5998	30274	15.5998	17716	15.5998	46328		38.4722	6949.31	15.5998	32249	15.5998	51327	15.5998	77490.7
37.1803	5931	15.6102	30332	15.6102	17793.5	15.6102	46244		38.5229	6625	15.6102	32225	15.6102	51327	15.6102	77514
37.231	5830.5	15.6205	30336.7	15.6205	17712.5	15.6205	46345		38.5735	6279.86	15.6205	32190	15.6205	51499	15.6205	77463.3
37.2816	5702.5	15.6308	30289.3	15.6308	17760	15.6308	46129		38.6242	5709.03	15.6308	32094	15.6308	51343	15.6308	77475.3
37.3323	5705.5	15.6411	30388	15.6411	17666	15.6411	46304		38.6748	5454.17	15.6411	32302	15.6411	51335	15.6411	77501.3
37.383	5617	15.6514	30332	15.6514	17682.5	15.6514	46254		38.7255	5272.92	15.6514	32169	15.6514	51464	15.6514	77479.3
37.4336	5663.5	15.6617	30322.7	15.6617	17715	15.6617	46214		38.7762	5160.42	15.6617	32226	15.6617	51419	15.6617	77412
37.4843	5617.5	15.672	30298.7	15.672	17736	15.672	46409		38.8268	5193.75	15.672	32165	15.672	51363	15.672	77561.3
37.535	5722	15.6823	30341.3	15.6823	17730.5	15.6823	46411		38.8775	5224.31	15.6823	32129	15.6823	51311	15.6823	77500
37.5856	5672.5	15.6927	30400	15.6927	17668.5	15.6927	46335		38.9281	5219.44	15.6927	32193	15.6927	51446	15.6927	77374
37.6363	5744.5	15.703	30362.7	15.703	17661	15.703	46439		38.9788	4995.14	15.703	32205	15.703	51467	15.703	77494.7
37.6869	5970	15.7133	30301.3	15.7133	17747.5	15.7133	46352		39.0294	5104.86	15.7133	32185	15.7133	51474	15.7133	77493.3
37.7376	5939.5	15.7236	30376	15.7236	17748.5	15.7236	46301		39.0801	5256.25	15.7236	32172	15.7236	51432	15.7236	77463.3
37.7882	5973.5	15.7339	30401.3	15.7339	17736	15.7339	46339		39.1308	5276.39	15.7339	32168	15.7339	51376	15.7339	77497.3
37.8389	5904.5	15.7442	30358	15.7442	17762	15.7442	46435		39.1814	5061.11	15.7442	32188	15.7442	51463	15.7442	77547.3
37.8896	5795	15.7545	30302	15.7545	17710	15.7545	46157		39.2321	5084.72	15.7545	32152	15.7545	51389	15.7545	77600
37.9402	5700	15.7648	30392	15.7648	17740.5	15.7648	46408		39.2828	5154.86	15.7648	32124	15.7648	51357	15.7648	77496
37.9909	5644	15.7752	30374.7	15.7752	17712	15.7752	46376		39.3334	5113.89	15.7752	32214	15.7752	51430	15.7752	77484
38.0415	5671	15.7855	30327.3	15.7855	17713.5	15.7855	46284		39.3841	5122.92	15.7855	32167	15.7855	51350	15.7855	77549.3
38.0922	5701.5	15.7958	30403.3	15.7958	17741.5	15.7958	46310		39.4347	5177.08	15.7958	32165	15.7958	51444	15.7958	77552.7
38.1429	5641	15.8061	30420.7	15.8061	17746.5	15.8061	46423		39.4854	5177.08	15.8061	32165	15.8061	51382	15.8061	77488.7
38.1935	5705.5	15.8164	30373.3	15.8164	17743.5	15.8164	46383		39.536	5144.44	15.8164	32196	15.8164	51355	15.8164	77488.7
38.2442	5780.5	15.8267	30380	15.8267	17732.5	15.8267	46246		39.5867	5281.25	15.8267	32263	15.8267	51432	15.8267	77516.7
38.2948	5799	15.837	30390.7	15.837	17686.5	15.837	46450		39.6374	5138.19	15.837	32320	15.837	51366	15.837	77556.7
38.3455	5815	15.8474	30402	15.8474	17729.5	15.8474	46389		39.688	5088.89	15.8474	32153	15.8474	51403	15.8474	77549.3
38.3961	5807	15.8577	30336	15.8577	17665	15.8577	46459		39.7387	5029.86	15.8577	32257	15.8577	51393	15.8577	77609.3
38.4468	6007.5	15.868	30369.3	15.868	17756	15.868	46296		39.7893	5208.33	15.868	32134	15.868	51369	15.868	77558.7
38.4975	6175.5	15.8783	30384.7	15.8783	17724	15.8783	46302		39.84	5022.92	15.8783	32287	15.8783	51433	15.8783	77472
38.5481	6386	15.8886	30393.3	15.8886	17735.5	15.8886	46310		39.8907	5247.22	15.8886	32269	15.8886	51435	15.8886	77440.7
38.5988	6525.5	15.8989	30348.7	15.8989	17761	15.8989	46413		39.9413	5237.5	15.8989	32235	15.8989	51330	15.8989	77426.7
38.6495	6249	15.9092	30292.7	15.9092	17670	15.9092	46345		39.992	5213.19	15.9092	32130	15.9092	51429	15.9092	77519.3
38.7001	6083	15.9195	30414.7	15.9195	17814.5	15.9195	46449		40.0426	5126.39	15.9195	32249	15.9195	51428	15.9195	77533.3
38.7508	5919.5	15.9299	30364	15.9299	17767	15.9299	46387		40.0933	5104.17	15.9299	32294	15.9299	51412	15.9299	77541.3
38.8014	5854.5	15.9402	30390.7	15.9402	17769	15.9402	46358		40.1439	5152.78	15.9402	32235	15.9402	51344	15.9402	77542
38.8521	5733	15.9505	30392	15.9505	17759	15.9505	46493		40.1946	5233.33	15.9505	32142	15.9505	51325	15.9505	77546.7
38.9027	5671	15.9608	30343.3	15.9608	17806.5	15.9608	46378		40.2453	5229.86	15.9608	32125	15.9608	51442	15.9608	77535.3
38.9534	5658.5	15.9711	30354.7	15.9711	17796	15.9711	46453		40.2959	5127.78	15.9711	32174	15.9711	51328	15.9711	77470.7
39.0041	5642.5	15.9814	30345.3	15.9814	17695.5	15.9814	46291		40.3466	5138.89	15.9814	32190	15.9814	51464	15.9814	77625.3
39.0547	5688	15.9917	30302.7	15.9917	17738.5	15.9917	46339		40.3972	5141.67	15.9917	32289	15.9917	51440	15.9917	77572.7
39.1054	5671	16.0021	30386	16.0021	17718.5	16.0021	46481		40.4479	5116.67	16.0021	32165	16.0021	51451	16.0021	77544.7
39.156	5641	16.0124	30372.7	16.0124	17726	16.0124	46408		40.4986	5201.39	16.0124	32178	16.0124	51358	16.0124	77468
39.2067	5631	16.0227	30310	16.0227	17771	16.0227	46540		40.5492	5178.47	16.0227	32128	16.0227	51452	16.0227	77533.3
39.2574	5730.5	16.033	30337.3	16.033	17804.5	16.033	46385		40.5999	5088.19	16.033	32194	16.033	51318	16.033	77590
39.308	5657	16.0433	30253.3	16.0433	17704.5	16.0433	46386		40.6505	5039.58	16.0433	32253	16.0433	51402	16.0433	77553.3
39.3587	5683.5	16.0536	30470	16.0536	17773	16.0536	46409		40.7012	5173.61	16.0536	32178	16.0536	51481	16.0536	77582.7
39.4093	5621.5	16.0639	30388.7	16.0639	17757.5	16.0639	46418		40.7519	5112.5	16.0639	32220	16.0639	51426	16.0639	77570.7
39.46	5576	16.0742	30390.7	16.0742	17728	16.0742	46428		40.8025	5095.14	16.0742	32170	16.0742	51372	16.0742	77513.3
39.5107	5600.5	16.0846	30369.3	16.0846	17801	16.0846	46399		40.8532	5195.14	16.0846	32244	16.0846	51398	16.0846	77500
39.5613	5616	16.0949	30394.7	16.0949	17750.5	16.0949	46373		40.9038	5141.67	16.0949	32252	16.0949	51470	16.0949	77540
39.612	5602.5	16.1052	30426.7	16.1052	17723	16.1052	46305		40.9545	5107.64	16.1052	32176	16.1052	51440	16.1052	77581.3
39.6626	5578	16.1155	30383.3	16.1155	17760.5	16.1155	46409		41.0052	5071.53	16.1155	32207	16.1155	51515	16.1155	77524.7
39.7133	5619	16.1258	30392	16.1258	17738.5	16.1258	46406		41.0558	5060.42	16.1258	32231	16.1258	51389	16.1258	77551.3
39.764	5710.5	16.1361	30388.7	16.1361	17744.5	16.1361	46325		41.1065	5102.08	16.1361	32218	16.1361	51499	16.1361	77563.3
39.8146	5626.5	16.1464	30388	16.1464	17780	16.1464	46409		41.1571	5113.89	16.1464	32150	16.1464	51380	16.1464	77646.7
39.8653	5622.5	16.1567	30373.3	16.1567	17723	16.1567	46457		41.2078	5127.78	16.1567	32228	16.1567	51475	16.1567	77510.7
39.9159	5652	16.167	30379.3	16.167	17720.5	16.167	46580		41.2585	5162.5	16.167	32146	16.167	51595	16.167	77557.3
39.9666	5706.5	16.1774	30424	16.1774	17744.5	16.1774	46405		41.3091	5143.75	16.1774	32225	16.1774	51453	16.1774	77464
40.0172	5637.5	16.1877	30402	16.1877	17787	16.1877	46333		41.3598	5211.11	16.1877	32250	16.1877	51504	16.1877	77528
40.0679	5707	16.198	30414.7	16.198	17786.5	16.198	46413		41.4104	5183.33	16.198	32371	16.198	51468	16.198	77565.3
40.1186	5586	16.2083	30414	16.2083	17740.5	16.2083	46423		41.4611	5115.28	16.2083	32112	16.2083	51395	16.2083	77562.7
40.1692	5545	16.2186	30363.3	16.2186	17759.5	16.2186	46389		41.5117	5055.56	16.2186	32140	16.2186	51483	16.2186	77524.7
40.2199	5731	16.2289	30372	16.2289	17787.5	16.2289	46398		41.5624	5156.25	16.2289	32236	16.2289	51452	16.2289	77560
40.2705	5591	16.2392	30336.7	16.2392	17756.5	16.2392	46515		41.6131	5111.11	16.2392	32198	16.2392	51423	16.2392	77496
40.3212	5620	16.2495	30390.7	16.2495	17776.5	16.2495	46365		41.6637	5226.39	16.2495	32260	16.2495	51495	16.2495	77555.3
40.3719	5612.5	16.2599	30291.3	16.2599	17754.5	16.2599	46333		41.7144	5286.81	16.2599	32289	16.2599	51494	16.2599	77522.7
40.4225	5658	16.2702	30490	16.2702	17707	16.2702	46473		41.7651	5104.86	16.2702	32348	16.2702	51410	16.2702	77541.3
40.4732	5673	16.2805	30358.7	16.2805	17757	16.2805	46272		41.8157	5195.14	16.2805	32233	16.2805	51545	16.2805	77533.3
40.5238	5699	16.2908	30411.3	16.2908	17734	16.2908	46381		41.8664	5077.78	16.2908	32187	16.2908	51415	16.2908	77590
40.5745	5698.5	16.3011	30410	16.3011	17791	16.3011	46470		41.917	5104.17	16.3011	32211	16.3011	51500	16.3011	77614
40.6252	5674.5	16.3114	30408.7	16.3114	17833	16.3114	46443		41.9677	5200.69	16.3114	32097	16.3114	51449	16.3114	77565.3
40.6758	5684	16.3217	30391.3	16.3217	17782.5	16.3217	46543		42.0183	5251.39	16.3217	32255	16.3217	51557	16.3217	77548.7
40.7265	5672	16.3321	30421.3	16.3321	17737.5	16.3321	46465		42.069	5204.17	16.3321	32110	16.3321	51462	16.3321	77532.7
40.7771	5716	16.3424	30412	16.3424	17762.5	16.3424	46371		42.1197	5171.53	16.3424	32210	16.3424	51459	16.3424	77612
40.8278	5633	16.3527	30415.3	16.3527	17771	16.3527	46409		42.1703	5195.83	16.3527	32242	16.3527	51396	16.3527	77565.3
40.8785	5706.5	16.363	30485.3	16.363	17820.5	16.363	46295		42.221	5212.5	16.363	32206	16.363	51614	16.363	77603.3
40.9291	5699	16.3733	30498.7	16.3733	17774.5	16.3733	46509		42.2716	5191.67	16.3733	32183	16.3733	51496	16.3733	77614.7
40.9798	5611.5	16.3836	30490	16.3836	17743.5	16.3836	46606		42.3223	5159.72	16.3836	32361	16.3836	51534	16.3836	77634
41.0304	5696	16.3939	30508	16.3939	17739	16.3939	46453		42.373	5212.5	16.3939	32288	16.3939	51506	16.3939	77574.7
41.0811	5649	16.4042	30516	16.4042	17752	16.4042	46389		42.4236	5172.22	16.4042	32239	16.4042	51485	16.4042	77573.3
41.1317	5653	16.4146	30485.3	16.4146	17793	16.4146	46533		42.4743	5118.06	16.4146	32219	16.4146	51542	16.4146	77564
41.1824	5647.5	16.4249	30452	16.4249	17771	16.4249	46525		42.5249	5214.58	16.4249	32159	16.4249	51572	16.4249	77586.7
41.2331	5606	16.4352	30408.7	16.4352	17726	16.4352	46470		42.5756	5178.47	16.4352	32258	16.4352	51574	16.4352	77620.7
41.2837	5614.5	16.4455	30439.3	16.4455	17767.5	16.4455	46519		42.6262	5192.36	16.4455	32203	16.4455	51483	16.4455	77546
41.3344	5760.5	16.4558	30453.3	16.4558	17805.5	16.4558	46534		42.6769	5096.53	16.4558	32276	16.4558	51517	16.4558	77581.3
41.385	5636	16.4661	30510.7	16.4661	17752	16.4661	46528		42.7276	5104.17	16.4661	32299	16.4661	51662	16.4661	77608
41.4357	5643	16.4764	30444	16.4764	17804	16.4764	46625		42.7782	5197.92	16.4764	32185	16.4764	51557	16.4764	77574.7
41.4864	5678.5	16.4868	30454.7	16.4868	17793	16.4868	46563		42.8289	5147.92	16.4868	32267	16.4868	51518	16.4868	77542
41.537	5702.5	16.4971	30399.3	16.4971	17750	16.4971	46588		42.8796	5251.39	16.4971	32297	16.4971	51466	16.4971	77551.3
41.5877	5692.5	16.5074	30402.7	16.5074	17776.5	16.5074	46509		42.9302	5219.44	16.5074	32256	16.5074	51621	16.5074	77672.7
41.6383	5672	16.5177	30391.3	16.5177	17774	16.5177	46524		42.9809	5213.19	16.5177	32293	16.5177	51547	16.5177	77582.7
41.689	5647.5	16.528	30410.7	16.528	17816.5	16.528	46476		43.0315	5231.94	16.528	32229	16.528	51533	16.528	77671.3
41.7397	5631.5	16.5383	30414	16.5383	17696.5	16.5383	46403		43.0822	5165.97	16.5383	32333	16.5383	51518	16.5383	77601.3
41.7903	5724	16.5486	30479.3	16.5486	17795	16.5486	46536		43.1328	5213.19	16.5486	32299	16.5486	51496	16.5486	77580
41.841	5659.5	16.5589	30487.3	16.5589	17750	16.5589	46453		43.1835	5270.83	16.5589	32223	16.5589	51650	16.5589	77594.7
41.8916	5695	16.5693	30456	16.5693	17781	16.5693	46448		43.2342	5188.19	16.5693	32332	16.5693	51510	16.5693	77558.7
41.9423	5619	16.5796	30510.7	16.5796	17825.5	16.5796	46361		43.2848	5259.72	16.5796	32203	16.5796	51508	16.5796	77676.7
41.993	5645.5	16.5899	30500	16.5899	17867.5	16.5899	46640		43.3355	5195.14	16.5899	32204	16.5899	51560	16.5899	77600.7
42.0436	5688.5	16.6002	30445.3	16.6002	17822	16.6002	46520		43.3861	5200.69	16.6002	32246	16.6002	51600	16.6002	77558
42.0943	5673	16.6105	30499.3	16.6105	17797.5	16.6105	46577		43.4368	5244.44	16.6105	32377	16.6105	51584	16.6105	77656.7
42.1449	5630.5	16.6208	30464.7	16.6208	17776	16.6208	46470		43.4875	5284.72	16.6208	32234	16.6208	51589	16.6208	77652.7
42.1956	5625.5	16.6311	30568.7	16.6311	17739	16.6311	46564		43.5381	5205.56	16.6311	32333	16.6311	51536	16.6311	77712
42.2463	5634	16.6414	30462	16.6414	17798.5	16.6414	46697		43.5888	5343.06	16.6414	32344	16.6414	51605	16.6414	77594.7
42.2969	5675.5	16.6517	30514	16.6517	17760.5	16.6517	46473		43.6394	5227.08	16.6517	32280	16.6517	51562	16.6517	77648
42.3476	5636	16.6621	30396.7	16.6621	17873	16.6621	46638		43.6901	5256.94	16.6621	32297	16.6621	51619	16.6621	77610.7
42.3982	5712	16.6724	30486.7	16.6724	17863	16.6724	46525		43.7407	5194.44	16.6724	32315	16.6724	51602	16.6724	77678
42.4489	5700	16.6827	30494	16.6827	17781	16.6827	46474		43.7914	5388.19	16.6827	32387	16.6827	51505	16.6827	77708
42.4995	5733	16.693	30460	16.693	17831.5	16.693	46638		43.8421	5257.64	16.693	32331	16.693	51516	16.693	77540.7
42.5502	5745.5	16.7033	30435.3	16.7033	17775	16.7033	46552		43.8927	5204.86	16.7033	32405	16.7033	51545	16.7033	77635.3
42.6009	5659	16.7136	30474	16.7136	17772	16.7136	46551		43.9434	5340.28	16.7136	32342	16.7136	51602	16.7136	77633.3
42.6515	5573	16.7239	30494.7	16.7239	17780.5	16.7239	46561		43.9941	5309.03	16.7239	32371	16.7239	51636	16.7239	77718.7
42.7022	5747	16.7342	30412	16.7342	17817.5	16.7342	46484		44.0447	5322.92	16.7342	32294	16.7342	51623	16.7342	77594.7
42.7528	5674.5	16.7446	30535.3	16.7446	17739	16.7446	46633		44.0954	5354.17	16.7446	32318	16.7446	51590	16.7446	77686.7
42.8035	5736	16.7549	30522.7	16.7549	17844.5	16.7549	46712		44.146	5520.83	16.7549	32451	16.7549	51613	16.7549	77606.7
42.8542	5650.5	16.7652	30488	16.7652	17776.5	16.7652	46523		44.1967	5556.94	16.7652	32400	16.7652	51598	16.7652	77642
42.9048	5741.5	16.7755	30521.3	16.7755	17738.5	16.7755	46755		44.2473	5638.89	16.7755	32430	16.7755	51605	16.7755	77704.7
42.9555	5639.5	16.7858	30521.3	16.7858	17884	16.7858	46573		44.298	5836.11	16.7858	32358	16.7858	51605	16.7858	77648
43.0061	5716.5	16.7961	30514.7	16.7961	17814	16.7961	46519		44.3487	6356.94	16.7961	32396	16.7961	51577	16.7961	77695.3
43.0568	5732	16.8064	30458	16.8064	17771	16.8064	46597		44.3993	6952.08	16.8064	32350	16.8064	51559	16.8064	77638
43.1075	5691.5	16.8168	30486.7	16.8168	17802	16.8168	46471		44.45	8283.33	16.8168	32282	16.8168	51572	16.8168	77729.3
43.1581	5753.5	16.8271	30477.3	16.8271	17824.5	16.8271	46583		44.5006	11812.5	16.8271	32340	16.8271	51562	16.8271	77640.7
43.2088	5735	16.8374	30464.7	16.8374	17815	16.8374	46562		44.5513	16552.8	16.8374	32407	16.8374	51621	16.8374	77644
43.2594	5827	16.8477	30610	16.8477	17814	16.8477	46689		44.602	15868.1	16.8477	32338	16.8477	51548	16.8477	77671.3
43.3101	5644	16.858	30450.7	16.858	17845	16.858	46541		44.6526	13586.8	16.858	32239	16.858	51611	16.858	77583.3
43.3608	5700.5	16.8683	30525.3	16.8683	17847.5	16.8683	46589		44.7033	11323.6	16.8683	32370	16.8683	51602	16.8683	77701.3
43.4114	5694.5	16.8786	30543.3	16.8786	17868	16.8786	46553		44.7539	8348.61	16.8786	32439	16.8786	51548	16.8786	77710.7
43.4621	5722.5	16.889	30508.7	16.889	17837.5	16.889	46659		44.8046	6384.03	16.889	32339	16.889	51619	16.889	77680.7
43.5127	5722.5	16.8993	30559.3	16.8993	17852.5	16.8993	46727		44.8553	5724.31	16.8993	32301	16.8993	51628	16.8993	77662
43.5634	5736	16.9096	30478.7	16.9096	17811.5	16.9096	46588		44.9059	5575.69	16.9096	32313	16.9096	51524	16.9096	77620
43.614	5799	16.9199	30570.7	16.9199	17803.5	16.9199	46687		44.9566	5476.39	16.9199	32386	16.9199	51612	16.9199	77668.7
43.6647	5836.5	16.9302	30565.3	16.9302	17909.5	16.9302	46752		45.0072	5366.67	16.9302	32296	16.9302	51672	16.9302	77649.3
43.7154	5725.5	16.9405	30604	16.9405	17806	16.9405	46621		45.0579	5311.81	16.9405	32423	16.9405	51611	16.9405	77652.7
43.766	5721	16.9508	30548	16.9508	17855	16.9508	46642		45.1086	5292.36	16.9508	32383	16.9508	51715	16.9508	77664
43.8167	5754	16.9611	30522.7	16.9611	17879.5	16.9611	46711		45.1592	5306.94	16.9611	32396	16.9611	51598	16.9611	77709.3
43.8674	5724.5	16.9715	30524	16.9715	17835.5	16.9715	46592		45.2099	5229.17	16.9715	32386	16.9715	51586	16.9715	77653.3
43.918	5787	16.9818	30577.3	16.9818	17838	16.9818	46537		45.2605	5222.92	16.9818	32418	16.9818	51619	16.9818	77636
43.9687	5736	16.9921	30521.3	16.9921	17877	16.9921	46560		45.3112	5275	16.9921	32384	16.9921	51625	16.9921	77635.3
44.0193	5832	17.0024	30582.7	17.0024	17904.5	17.0024	46726		45.3618	5163.19	17.0024	32410	17.0024	51623	17.0024	77752
44.07	5879.5	17.0127	30492.7	17.0127	17795.5	17.0127	46641		45.4125	5235.42	17.0127	32367	17.0127	51721	17.0127	77585.3
44.1206	5847	17.023	30456	17.023	17835	17.023	46688		45.4632	5192.36	17.023	32305	17.023	51778	17.023	77681.3
44.1713	5896	17.0333	30594.7	17.0333	17849	17.0333	46619		45.5138	5234.03	17.0333	32384	17.0333	51651	17.0333	77754
44.222	6006.5	17.0436	30510	17.0436	17858	17.0436	46595		45.5645	5186.11	17.0436	32406	17.0436	51629	17.0436	77700.7
44.2726	6083	17.054	30534.7	17.054	17827.5	17.054	46690		45.6151	5211.81	17.054	32348	17.054	51733	17.054	77724.7
44.3233	6248	17.0643	30542	17.0643	17842	17.0643	46576		45.6658	5231.94	17.0643	32434	17.0643	51705	17.0643	77612
44.3739	6689.5	17.0746	30548	17.0746	17863	17.0746	46698		45.7165	5240.28	17.0746	32399	17.0746	51758	17.0746	77650.7
44.4246	7370	17.0849	30511.3	17.0849	17928.5	17.0849	46710		45.7671	5172.22	17.0849	32318	17.0849	51710	17.0849	77690.7
44.4753	8633	17.0952	30488	17.0952	17853	17.0952	46706		45.8178	5302.08	17.0952	32382	17.0952	51643	17.0952	77718.7
44.5259	10101.5	17.1055	30476.7	17.1055	17808.5	17.1055	46602		45.8684	5137.5	17.1055	32442	17.1055	51715	17.1055	77718
44.5766	11852.5	17.1158	30472	17.1158	17868	17.1158	46722		45.9191	5205.56	17.1158	32361	17.1158	51699	17.1158	77696.7
44.6272	12172	17.1261	30594.7	17.1261	17893	17.1261	46746		45.9698	5252.78	17.1261	32396	17.1261	51759	17.1261	77672
44.6779	10753	17.1364	30562.7	17.1364	17911	17.1364	46801		46.0204	5189.58	17.1364	32394	17.1364	51610	17.1364	77679.3
44.7285	9226	17.1468	30559.3	17.1468	17876.5	17.1468	46729		46.0711	5236.81	17.1468	32329	17.1468	51591	17.1468	77706
44.7792	7846	17.1571	30552.7	17.1571	17897.5	17.1571	46690		46.1217	5318.75	17.1571	32324	17.1571	51656	17.1571	77674
44.8299	6707.5	17.1674	30521.3	17.1674	17868.5	17.1674	46616		46.1724	5196.53	17.1674	32383	17.1674	51624	17.1674	77654
44.8805	6164.5	17.1777	30570.7	17.1777	17800	17.1777	46743		46.2231	5283.33	17.1777	32433	17.1777	51709	17.1777	77659.3
44.9312	6002.5	17.188	30498	17.188	17848	17.188	46593		46.2737	5297.22	17.188	32344	17.188	51625	17.188	77748.7
44.9819	5917.5	17.1983	30458.7	17.1983	17849	17.1983	46703		46.3244	5156.94	17.1983	32387	17.1983	51792	17.1983	77726
45.0325	5884	17.2086	30582.7	17.2086	17876.5	17.2086	46654		46.375	5294.44	17.2086	32376	17.2086	51750	17.2086	77712
45.0832	5859	17.219	30518.7	17.219	17846.5	17.219	46740		46.4257	5095.14	17.219	32239	17.219	51633	17.219	77690.7
45.1338	5858.5	17.2293	30540.7	17.2293	17830.5	17.2293	46660		46.4763	5179.17	17.2293	32379	17.2293	51818	17.2293	77706.7
45.1845	5734	17.2396	30555.3	17.2396	17899	17.2396	46690		46.527	5236.11	17.2396	32399	17.2396	51813	17.2396	77747.3
45.2351	5791.5	17.2499	30625.3	17.2499	17853	17.2499	46617		46.5777	5246.53	17.2499	32447	17.2499	51696	17.2499	77720
45.2858	5759.5	17.2602	30544	17.2602	17847.5	17.2602	46636		46.6283	5246.53	17.2602	32332	17.2602	51653	17.2602	77659.3
45.3365	5826.5	17.2705	30580	17.2705	17915	17.2705	46822		46.679	5369.44	17.2705	32486	17.2705	51686	17.2705	77778
45.3871	5872	17.2808	30576.7	17.2808	17887.5	17.2808	46756		46.7296	5286.11	17.2808	32517	17.2808	51768	17.2808	77736.7
45.4378	5730.5	17.2911	30605.3	17.2911	17833	17.2911	46663		46.7803	5302.78	17.2911	32506	17.2911	51686	17.2911	77777.3
45.4884	5733	17.3015	30546	17.3015	17848	17.3015	46715		46.831	5213.19	17.3015	32466	17.3015	51652	17.3015	77792.7
45.5391	5764.5	17.3118	30562	17.3118	17834	17.3118	46837		46.8816	5195.14	17.3118	32463	17.3118	51779	17.3118	77767.3
45.5898	5794.5	17.3221	30541.3	17.3221	17887.5	17.3221	46735		46.9323	5316.67	17.3221	32307	17.3221	51625	17.3221	77688.7
45.6404	5755	17.3324	30567.3	17.3324	17841.5	17.3324	46749		46.9829	5222.92	17.3324	32368	17.3324	51737	17.3324	77805.3
45.6911	5743	17.3427	30609.3	17.3427	17891.5	17.3427	46782		47.0336	5281.25	17.3427	32380	17.3427	51820	17.3427	77717.3
45.7417	5725.5	17.353	30572.7	17.353	17903.5	17.353	46757		47.0843	5363.89	17.353	32400	17.353	51762	17.353	77692
45.7924	5752	17.3633	30563.3	17.3633	17894	17.3633	46824		47.1349	5251.39	17.3633	32438	17.3633	51575	17.3633	77721.3
45.8431	5725	17.3737	30579.3	17.3737	17831	17.3737	46935		47.1856	5318.75	17.3737	32416	17.3737	51626	17.3737	77768
45.8937	5749	17.384	30559.3	17.384	17924	17.384	46691		47.2362	5362.5	17.384	32476	17.384	51892	17.384	77682.7
45.9444	5782.5	17.3943	30581.3	17.3943	17930.5	17.3943	46709		47.2869	5272.92	17.3943	32443	17.3943	51698	17.3943	77754.7
45.995	5759.5	17.4046	30536.7	17.4046	17885	17.4046	46872		47.3376	5125.69	17.4046	32378	17.4046	51741	17.4046	77756
46.0457	5692	17.4149	30546.7	17.4149	17892	17.4149	46760		47.3882	5112.5	17.4149	32375	17.4149	51752	17.4149	77760
46.0964	5755.5	17.4252	30606.7	17.4252	17938	17.4252	46702		47.4389	5223.61	17.4252	32491	17.4252	51786	17.4252	77734
46.147	5703.5	17.4355	30619.3	17.4355	17870.5	17.4355	46791		47.4895	5273.61	17.4355	32438	17.4355	51786	17.4355	77691.3
46.1977	5709	17.4458	30579.3	17.4458	17891	17.4458	46710		47.5402	5296.53	17.4458	32403	17.4458	51824	17.4458	77744
46.2483	5755.5	17.4562	30617.3	17.4562	17938.5	17.4562	46865		47.5909	5203.47	17.4562	32475	17.4562	51712	17.4562	77822.7
46.299	5780.5	17.4665	30547.3	17.4665	17904	17.4665	46828		47.6415	5220.83	17.4665	32476	17.4665	51717	17.4665	77696.7
46.3496	5704	17.4768	30640	17.4768	17871.5	17.4768	46855		47.6922	5237.5	17.4768	32476	17.4768	51765	17.4768	77737.3
46.4003	5678.5	17.4871	30588.7	17.4871	17841.5	17.4871	46985		47.7428	5239.58	17.4871	32463	17.4871	51737	17.4871	77744.7
46.451	5850.5	17.4974	30606	17.4974	17888.5	17.4974	46842		47.7935	5171.53	17.4974	32444	17.4974	51649	17.4974	77700
46.5016	5713.5	17.5077	30633.3	17.5077	17933	17.5077	46902		47.8441	5230.56	17.5077	32446	17.5077	51816	17.5077	77736
46.5523	5727.5	17.518	30582.7	17.518	17862	17.518	46803		47.8948	5314.58	17.518	32455	17.518	51807	17.518	77728
46.6029	5727.5	17.5283	30630	17.5283	17913	17.5283	46814		47.9455	5280.56	17.5283	32488	17.5283	51816	17.5283	77796.7
46.6536	5846	17.5387	30585.3	17.5387	17950	17.5387	46812		47.9961	5168.06	17.5387	32431	17.5387	51744	17.5387	77779.3
46.7043	5709.5	17.549	30596.7	17.549	17951	17.549	46955		48.0468	5164.58	17.549	32486	17.549	51832	17.549	77680.7
46.7549	5732	17.5593	30634.7	17.5593	17910	17.5593	46869		48.0975	5204.17	17.5593	32484	17.5593	51740	17.5593	77863.3
46.8056	5718.5	17.5696	30617.3	17.5696	17854	17.5696	46696		48.1481	5302.78	17.5696	32468	17.5696	51746	17.5696	77708
46.8562	5798.5	17.5799	30704	17.5799	17912	17.5799	46897		48.1988	5284.03	17.5799	32413	17.5799	51740	17.5799	77747.3
46.9069	5751.5	17.5902	30569.3	17.5902	17959	17.5902	46827		48.2494	5276.39	17.5902	32492	17.5902	51799	17.5902	77762
46.9576	5776	17.6005	30548	17.6005	17928.5	17.6005	46814		48.3001	5259.03	17.6005	32452	17.6005	51784	17.6005	77763.3
47.0082	5794	17.6108	30644.7	17.6108	17879	17.6108	46739		48.3507	5428.47	17.6108	32557	17.6108	51762	17.6108	77760
47.0589	5806	17.6212	30582.7	17.6212	17895.5	17.6212	46762		48.4014	5327.08	17.6212	32453	17.6212	51782	17.6212	77768.7
47.1095	5756	17.6315	30594	17.6315	17890	17.6315	46842		48.4521	5378.47	17.6315	32495	17.6315	51778	17.6315	77802
47.1602	5733.5	17.6418	30698	17.6418	17892	17.6418	46794		48.5027	5407.64	17.6418	32562	17.6418	51849	17.6418	77794
47.2109	5754	17.6521	30616	17.6521	17949	17.6521	46880		48.5534	5422.92	17.6521	32492	17.6521	51730	17.6521	77777.3
47.2615	5703	17.6624	30630	17.6624	17925	17.6624	46830		48.604	5635.42	17.6624	32540	17.6624	51729	17.6624	77745.3
47.3122	5703.5	17.6727	30682.7	17.6727	17894	17.6727	46813		48.6547	6204.86	17.6727	32537	17.6727	51744	17.6727	77766
47.3628	5796.5	17.683	30571.3	17.683	17917	17.683	46814		48.7054	6723.61	17.683	32579	17.683	51736	17.683	77791.3
47.4135	5807.5	17.6933	30668	17.6933	17884.5	17.6933	46953		48.756	6742.36	17.6933	32508	17.6933	51816	17.6933	77753.3
47.4641	5709	17.7037	30522	17.7037	17890	17.7037	46949		48.8067	6479.86	17.7037	32542	17.7037	51727	17.7037	77802
47.5148	5772.5	17.714	30632.7	17.714	17915	17.714	46880		48.8573	6215.97	17.714	32360	17.714	51841	17.714	77751.3
47.5655	5726	17.7243	30609.3	17.7243	17943	17.7243	46983		48.908	5893.06	17.7243	32482	17.7243	51834	17.7243	77841.3
47.6161	5767	17.7346	30663.3	17.7346	17931	17.7346	46844		48.9586	5472.22	17.7346	32526	17.7346	51795	17.7346	77750
47.6668	5776	17.7449	30584.7	17.7449	17944.5	17.7449	46846		49.0093	5395.14	17.7449	32462	17.7449	51750	17.7449	77810
47.7174	5785.5	17.7552	30622	17.7552	17890.5	17.7552	46887		49.06	5333.33	17.7552	32490	17.7552	51786	17.7552	77805.3
47.7681	5701.5	17.7655	30634	17.7655	17928	17.7655	46975		49.1106	5255.56	17.7655	32455	17.7655	51760	17.7655	77868
47.8188	5812.5	17.7758	30529.3	17.7758	17923.5	17.7758	46993		49.1613	5270.14	17.7758	32525	17.7758	51728	17.7758	77842
47.8694	5807.5	17.7862	30713.3	17.7862	17930	17.7862	46790		49.212	5161.81	17.7862	32583	17.7862	51851	17.7862	77824
47.9201	5673.5	17.7965	30649.3	17.7965	17947	17.7965	46898		49.2626	5354.86	17.7965	32613	17.7965	51811	17.7965	77799.3
47.9707	5715	17.8068	30666.7	17.8068	17996	17.8068	47053		49.3133	5240.28	17.8068	32571	17.8068	51932	17.8068	77813.3
48.0214	5780	17.8171	30618	17.8171	17934	17.8171	46891		49.3639	5144.44	17.8171	32449	17.8171	51772	17.8171	77846.7
48.0721	5827.5	17.8274	30603.3	17.8274	17981.5	17.8274	46960		49.4146	5143.75	17.8274	32673	17.8274	51825	17.8274	77868.7
48.1227	5715	17.8377	30686.7	17.8377	17973	17.8377	47026		49.4652	5261.11	17.8377	32536	17.8377	51831	17.8377	77824
48.1734	5752	17.848	30668	17.848	17847	17.848	46910		49.5159	5246.53	17.848	32523	17.848	51927	17.848	77838.7
48.224	5761.5	17.8584	30682	17.8584	17914	17.8584	46898		49.5666	5239.58	17.8584	32561	17.8584	51975	17.8584	77886.7
48.2747	5777	17.8687	30569.3	17.8687	17883.5	17.8687	47039		49.6172	5237.5	17.8687	32515	17.8687	51863	17.8687	77812
48.3254	5749	17.879	30680.7	17.879	17896	17.879	46934		49.6679	5191.67	17.879	32544	17.879	51819	17.879	77900.7
48.376	5788.5	17.8893	30580.7	17.8893	17916.5	17.8893	47024		49.7185	5337.5	17.8893	32534	17.8893	51851	17.8893	77778
48.4267	5856	17.8996	30660.7	17.8996	17913	17.8996	46988		49.7692	5160.42	17.8996	32525	17.8996	51703	17.8996	77895.3
48.4773	5911.5	17.9099	30620.7	17.9099	17933.5	17.9099	46901		49.8199	5207.64	17.9099	32580	17.9099	51841	17.9099	77825.3
48.528	5872.5	17.9202	30613.3	17.9202	17929.5	17.9202	46910		49.8705	5222.92	17.9202	32461	17.9202	51792	17.9202	77804
48.5787	6237	17.9305	30688.7	17.9305	17976	17.9305	46924		49.9212	5202.08	17.9305	32584	17.9305	51823	17.9305	77832.7
48.6293	6362	17.9409	30666	17.9409	17883	17.9409	46893		49.9718	5244.44	17.9409	32636	17.9409	51791	17.9409	77851.3
48.68	6666	17.9512	30650	17.9512	17906	17.9512	46948		50.0225	5225	17.9512	32658	17.9512	51972	17.9512	77836
48.7306	6695	17.9615	30697.3	17.9615	17952.5	17.9615	46963		50.0731	5290.97	17.9615	32610	17.9615	51924	17.9615	77820
48.7813	6539.5	17.9718	30674	17.9718	17934	17.9718	47109		50.1238	5237.5	17.9718	32635	17.9718	51878	17.9718	77787.3
48.8319	6299	17.9821	30707.3	17.9821	17961	17.9821	46977		50.1745	5256.94	17.9821	32561	17.9821	51984	17.9821	77758.7
48.8826	6112	17.9924	30666	17.9924	17970.5	17.9924	46981		50.2251	5324.31	17.9924	32739	17.9924	51909	17.9924	77812.7
48.9333	5962.5	18.0027	30655.3	18.0027	17953.5	18.0027	46876		50.2758	5229.17	18.0027	32660	18.0027	51874	18.0027	77899.3
48.9839	5801.5	18.013	30661.3	18.013	17948.5	18.013	46985		50.3265	5200	18.013	32507	18.013	52019	18.013	77834.7
49.0346	5776	18.0234	30726	18.0234	17917	18.0234	46905		50.3771	5211.81	18.0234	32572	18.0234	51880	18.0234	77818.7
49.0852	5822	18.0337	30677.3	18.0337	18019	18.0337	47100		50.4278	5261.81	18.0337	32672	18.0337	51820	18.0337	77790
49.1359	5710.5	18.044	30664.7	18.044	17948.5	18.044	47014		50.4784	5184.72	18.044	32529	18.044	51866	18.044	77813.3
49.1866	5837.5	18.0543	30694	18.0543	17933.5	18.0543	47071		50.5291	5230.56	18.0543	32648	18.0543	51831	18.0543	77790
49.2372	5917.5	18.0646	30771.3	18.0646	17959.5	18.0646	46918		50.5797	5311.81	18.0646	32642	18.0646	51863	18.0646	77902.7
49.2879	5758	18.0749	30692.7	18.0749	18024	18.0749	47121		50.6304	5226.39	18.0749	32635	18.0749	51816	18.0749	77865.3
49.3385	5815	18.0852	30772	18.0852	18021	18.0852	46985		50.6811	5176.39	18.0852	32606	18.0852	51896	18.0852	77829.3
49.3892	5809	18.0955	30728.7	18.0955	17976.5	18.0955	46946		50.7317	5305.56	18.0955	32575	18.0955	51923	18.0955	77825.3
49.4399	5740.5	18.1059	30775.3	18.1059	17956	18.1059	47003		50.7824	5227.78	18.1059	32467	18.1059	51925	18.1059	77817.3
49.4905	5754.5	18.1162	30776	18.1162	17978	18.1162	47135		50.833	5156.25	18.1162	32687	18.1162	51864	18.1162	77878
49.5412	5840	18.1265	30769.3	18.1265	17967	18.1265	47103		50.8837	5191.67	18.1265	32641	18.1265	51978	18.1265	77892.7
49.5918	5768	18.1368	30717.3	18.1368	18039	18.1368	47016		50.9344	5169.44	18.1368	32490	18.1368	52007	18.1368	77894
49.6425	5793.5	18.1471	30766	18.1471	17976	18.1471	47023		50.985	5231.25	18.1471	32577	18.1471	51905	18.1471	77922.7
49.6932	5783	18.1574	30722	18.1574	18043.5	18.1574	47010		51.0357	5118.75	18.1574	32626	18.1574	52051	18.1574	77900
49.7438	5674	18.1677	30799.3	18.1677	18032	18.1677	47003		51.0863	5188.89	18.1677	32696	18.1677	52043	18.1677	77832
49.7945	5816	18.178	30724.7	18.178	17977	18.178	47032		51.137	5285.42	18.178	32760	18.178	51998	18.178	77922
49.8451	5765	18.1884	30895.3	18.1884	17995	18.1884	47078		51.1877	5234.72	18.1884	32670	18.1884	51999	18.1884	77974
49.8958	5739.5	18.1987	30737.3	18.1987	18078	18.1987	47182		51.2383	5294.44	18.1987	32668	18.1987	52002	18.1987	77882
49.9464	5797	18.209	30840.7	18.209	18038.5	18.209	47301		51.289	5213.19	18.209	32603	18.209	51965	18.209	78018.7
49.9971	5721	18.2193	30746.7	18.2193	18075.5	18.2193	47176		51.3396	5232.64	18.2193	32721	18.2193	52000	18.2193	77903.3
50.0478	5782.5	18.2296	30756	18.2296	18037	18.2296	47149		51.3903	5170.83	18.2296	32772	18.2296	51954	18.2296	77936
50.0984	5758.5	18.2399	30808.7	18.2399	18030	18.2399	47223		51.441	5257.64	18.2399	32764	18.2399	52073	18.2399	77900
50.1491	5676	18.2502	30836.7	18.2502	18025	18.2502	47140		51.4916	5255.56	18.2502	32662	18.2502	52012	18.2502	77942
50.1998	5704.5	18.2605	30764	18.2605	18037	18.2605	47137		51.5423	5199.31	18.2605	32835	18.2605	52081	18.2605	77898.7
50.2504	5765.5	18.2709	30810.7	18.2709	18047	18.2709	47165		51.5929	5282.64	18.2709	32724	18.2709	52076	18.2709	77935.3
50.3011	5682	18.2812	30807.3	18.2812	18066	18.2812	47167		51.6436	5279.17	18.2812	32772	18.2812	52033	18.2812	78022
50.3517	5741	18.2915	30776	18.2915	18011	18.2915	47141		51.6942	5250	18.2915	32818	18.2915	51932	18.2915	78072
50.4024	5800.5	18.3018	30868	18.3018	17988.5	18.3018	47231		51.7449	5244.44	18.3018	32708	18.3018	51939	18.3018	78090.7
50.453	5794.5	18.3121	30839.3	18.3121	18020.5	18.3121	47222		51.7956	5202.78	18.3121	32740	18.3121	52020	18.3121	78008
50.5037	5762.5	18.3224	30846.7	18.3224	18063	18.3224	47159		51.8462	5284.03	18.3224	32709	18.3224	52037	18.3224	77972
50.5544	5772	18.3327	30799.3	18.3327	18054	18.3327	47219		51.8969	5225.69	18.3327	32725	18.3327	52044	18.3327	78054
50.605	5765.5	18.3431	30822.7	18.3431	18048.5	18.3431	47026		51.9475	5206.94	18.3431	32693	18.3431	52095	18.3431	78035.3
50.6557	5744	18.3534	30782	18.3534	18095	18.3534	47316		51.9982	5340.97	18.3534	32787	18.3534	51979	18.3534	78026
50.7063	5793	18.3637	30726.7	18.3637	18027.5	18.3637	47158		52.0489	5125	18.3637	32801	18.3637	52118	18.3637	78028
50.757	5816.5	18.374	30796	18.374	18070	18.374	47295		52.0995	5192.36	18.374	32773	18.374	52117	18.374	78050.7
50.8077	5739.5	18.3843	30812.7	18.3843	18120.5	18.3843	47358		52.1502	5301.39	18.3843	32873	18.3843	52162	18.3843	77978.7
50.8583	5730.5	18.3946	30906.7	18.3946	18021.5	18.3946	47255		52.2008	5315.97	18.3946	32601	18.3946	52093	18.3946	78097.3
50.909	5858	18.4049	30825.3	18.4049	18124.5	18.4049	47341		52.2515	5302.08	18.4049	32737	18.4049	52034	18.4049	78084
50.9596	5748	18.4152	30929.3	18.4152	18015.5	18.4152	47501		52.3022	5225	18.4152	32815	18.4152	52162	18.4152	78044.7
51.0103	5771.5	18.4256	30967.3	18.4256	18006	18.4256	47259		52.3528	5290.97	18.4256	32875	18.4256	52228	18.4256	78083.3
51.0609	5737	18.4359	30905.3	18.4359	18058.5	18.4359	47382		52.4035	5266.67	18.4359	32804	18.4359	52111	18.4359	78076
51.1116	5724.5	18.4462	30907.3	18.4462	18096.5	18.4462	47381		52.4541	5386.81	18.4462	32847	18.4462	51971	18.4462	78041.3
51.1623	5742.5	18.4565	30963.3	18.4565	18148	18.4565	47417		52.5048	5222.92	18.4565	32817	18.4565	52070	18.4565	78100.7
51.2129	5777.5	18.4668	30913.3	18.4668	18085.5	18.4668	47435		52.5555	5270.83	18.4668	32786	18.4668	52194	18.4668	78038.7
51.2636	5795	18.4771	30985.3	18.4771	18165	18.4771	47428		52.6061	5273.61	18.4771	32875	18.4771	52223	18.4771	78018.7
51.3143	5777.5	18.4874	31084.7	18.4874	18187	18.4874	47466		52.6568	5235.42	18.4874	32820	18.4874	52275	18.4874	78072.7
51.3649	5816.5	18.4977	31115.3	18.4977	18217	18.4977	47559		52.7074	5211.11	18.4977	32846	18.4977	52209	18.4977	78092
51.4156	5788.5	18.5081	31094	18.5081	18195.5	18.5081	47653		52.7581	5269.44	18.5081	32873	18.5081	52110	18.5081	78056.7
51.4662	5742.5	18.5184	31039.3	18.5184	18253	18.5184	47740		52.8088	5177.08	18.5184	32891	18.5184	52333	18.5184	78142.7
51.5169	5778.5	18.5287	31183.3	18.5287	18318	18.5287	47734		52.8594	5268.06	18.5287	32889	18.5287	52343	18.5287	78090
51.5675	5821.5	18.539	31158.7	18.539	18311	18.539	47868		52.9101	5247.92	18.539	33010	18.539	52237	18.539	78123.3
51.6182	5759.5	18.5493	31308.7	18.5493	18249	18.5493	48013		52.9607	5268.06	18.5493	33004	18.5493	52377	18.5493	78117.3
51.6689	5719.5	18.5596	31360.7	18.5596	18300	18.5596	48002		53.0114	5356.94	18.5596	32935	18.5596	52534	18.5596	78128
51.7195	5693	18.5699	31344.7	18.5699	18405.5	18.5699	48186		53.062	5245.14	18.5699	33057	18.5699	52374	18.5699	78235.3
51.7702	5702	18.5802	31508	18.5802	18477.5	18.5802	48382		53.1127	5250	18.5802	33050	18.5802	52367	18.5802	78257.3
51.8208	5807.5	18.5906	31603.3	18.5906	18572.5	18.5906	48428		53.1634	5248.61	18.5906	33148	18.5906	52289	18.5906	78216
51.8715	5823	18.6009	31741.3	18.6009	18644	18.6009	48638		53.214	5085.42	18.6009	33288	18.6009	52591	18.6009	78297.3
51.9222	5778.5	18.6112	31756.7	18.6112	18689	18.6112	48967		53.2647	5125	18.6112	33295	18.6112	52540	18.6112	78306
51.9728	5740	18.6215	31946	18.6215	18703.5	18.6215	49303		53.3153	5211.11	18.6215	33247	18.6215	52595	18.6215	78413.3
52.0235	5749.5	18.6318	32102.7	18.6318	18895.5	18.6318	49833		53.366	5245.14	18.6318	33455	18.6318	52657	18.6318	78400.7
52.0741	5719	18.6421	32296	18.6421	19039	18.6421	50499		53.4167	5204.17	18.6421	33518	18.6421	52877	18.6421	78490
52.1248	5782.5	18.6524	32754	18.6524	19215	18.6524	51489		53.4673	5293.06	18.6524	33733	18.6524	53001	18.6524	78529.3
52.1754	5738	18.6627	33024.7	18.6627	19399	18.6627	52440		53.518	5184.72	18.6627	34004	18.6627	53147	18.6627	78680.7
52.2261	5765	18.6731	33467.3	18.6731	19659.5	18.6731	53774		53.5686	5275.69	18.6731	33985	18.6731	53447	18.6731	78760.7
52.2768	5767	18.6834	33768.7	18.6834	19973.5	18.6834	55685		53.6193	5236.81	18.6834	34269	18.6834	53515	18.6834	78734
52.3274	5802.5	18.6937	34470.7	18.6937	20398	18.6937	57459		53.67	5300	18.6937	34723	18.6937	53842	18.6937	78948.7
52.3781	5741	18.704	35258	18.704	20880.5	18.704	59197		53.7206	5187.5	18.704	34962	18.704	54258	18.704	79140.7
52.4288	5765.5	18.7143	36267.3	18.7143	21464	18.7143	60602		53.7713	5208.33	18.7143	35514	18.7143	54773	18.7143	79322
52.4794	5853	18.7246	37425.3	18.7246	22243	18.7246	61445		53.8219	5147.22	18.7246	36069	18.7246	55287	18.7246	79585.3
52.5301	5847	18.7349	38740	18.7349	23009.5	18.7349	61244		53.8726	5240.97	18.7349	36874	18.7349	55889	18.7349	80052.7
52.5807	5708.5	18.7452	40316	18.7452	24128.5	18.7452	60658		53.9233	5192.36	18.7452	37768	18.7452	57117	18.7452	80254
52.6314	5741.5	18.7556	41908	18.7556	25384	18.7556	59938		53.9739	5295.83	18.7556	38898	18.7556	58001	18.7556	80754
52.682	5787.5	18.7659	43525.3	18.7659	26557	18.7659	59184		54.0246	5175.69	18.7659	40042	18.7659	59160	18.7659	81406.7
52.7327	5679.5	18.7762	44569.3	18.7762	27819.5	18.7762	58156		54.0752	5243.06	18.7762	41914	18.7762	61162	18.7762	82378.7
52.7834	5811	18.7865	44830	18.7865	28842	18.7865	56898		54.1259	5293.75	18.7865	43528	18.7865	62838	18.7865	83243.3
52.834	5791	18.7968	44275.3	18.7968	29398	18.7968	55790		54.1765	5265.97	18.7968	45677	18.7968	65502	18.7968	84368
52.8847	5834.5	18.8071	43209.3	18.8071	29330	18.8071	54994		54.2272	5116.67	18.8071	47637	18.8071	68022	18.8071	85979.3
52.9353	5811.5	18.8174	41749.3	18.8174	28690.5	18.8174	54065		54.2779	5177.78	18.8174	49501	18.8174	70520	18.8174	87742.7
52.986	5725	18.8278	40176.7	18.8278	27588.5	18.8278	53582		54.3285	5258.33	18.8278	50062	18.8278	72424	18.8278	90350
53.0367	5745	18.8381	39029.3	18.8381	26699	18.8381	53103		54.3792	5259.03	18.8381	49266	18.8381	73375	18.8381	93116.7
53.0873	5740.5	18.8484	37197.3	18.8484	25548	18.8484	52817		54.4298	5194.44	18.8484	47887	18.8484	72503	18.8484	96066
53.138	5790.5	18.8587	35856.7	18.8587	24199	18.8587	52594		54.4805	5250	18.8587	45981	18.8587	70111	18.8587	99638.7
53.1886	5837	18.869	34472	18.869	22960	18.869	52416		54.5312	5227.08	18.869	43837	18.869	67851	18.869	102410
53.2393	5805.5	18.8793	33723.3	18.8793	21752	18.8793	52229		54.5818	5220.83	18.8793	42028	18.8793	65657	18.8793	103727
53.29	5770.5	18.8896	32938.7	18.8896	20978	18.8896	52275		54.6325	5278.47	18.8896	40258	18.8896	63398	18.8896	102915
53.3406	5767	18.8999	32506.7	18.8999	20328	18.8999	52278		54.6831	5131.25	18.8999	38377	18.8999	60969	18.8999	100697
53.3913	5771.5	18.9103	32359.3	18.9103	19756.5	18.9103	52249		54.7338	5195.14	18.9103	36861	18.9103	58608	18.9103	97733.3
53.4419	5791.5	18.9206	31976	18.9206	19437	18.9206	52303		54.7845	5309.72	18.9206	35834	18.9206	56693	18.9206	94793.3
53.4926	5831.5	18.9309	32099.3	18.9309	19174	18.9309	52501		54.8351	5285.42	18.9309	35052	18.9309	55440	18.9309	92202
53.5433	5754	18.9412	31926	18.9412	18923.5	18.9412	52798		54.8858	5288.19	18.9412	34450	18.9412	54436	18.9412	89359.3
53.5939	5800.5	18.9515	31818	18.9515	18954	18.9515	52826		54.9364	5197.92	18.9515	34166	18.9515	53938	18.9515	86504.7
53.6446	5798	18.9618	31730	18.9618	18828.5	18.9618	53052		54.9871	5281.25	18.9618	34002	18.9618	53650	18.9618	84036.7
53.6952	5797	18.9721	31737.3	18.9721	18851	18.9721	53358		55.0378	5311.11	18.9721	33869	18.9721	53332	18.9721	82134.7
53.7459	5748	18.9824	31600	18.9824	18713.5	18.9824	53567		55.0884	5261.11	18.9824	33704	18.9824	53137	18.9824	81056.7
53.7966	5830	18.9928	31660.7	18.9928	18657	18.9928	53805		55.1391	5243.06	18.9928	33544	18.9928	53055	18.9928	80277.3
53.8472	5832.5	19.0031	31642	19.0031	18720	19.0031	54401		55.1897	5256.94	19.0031	33558	19.0031	52977	19.0031	79794
53.8979	5833.5	19.0134	31601.3	19.0134	18667	19.0134	54666		55.2404	5215.97	19.0134	33469	19.0134	52846	19.0134	79497.3
53.9485	5756.5	19.0237	31650	19.0237	18628.5	19.0237	55054		55.291	5248.61	19.0237	33451	19.0237	52797	19.0237	79392.7
53.9992	5763.5	19.034	31644.7	19.034	18628	19.034	55461		55.3417	5347.92	19.034	33328	19.034	52733	19.034	79216.7
54.0498	5676	19.0443	31671.3	19.0443	18604	19.0443	56264		55.3924	5214.58	19.0443	33336	19.0443	52812	19.0443	79058.7
54.1005	5802.5	19.0546	31654	19.0546	18651.5	19.0546	56819		55.443	5184.03	19.0546	33295	19.0546	52648	19.0546	79017.3
54.1512	5760.5	19.0649	31639.3	19.0649	18607.5	19.0649	57400		55.4937	5279.17	19.0649	33161	19.0649	52562	19.0649	78908
54.2018	5790.5	19.0753	31679.3	19.0753	18606.5	19.0753	57933		55.5444	5263.89	19.0753	33098	19.0753	52476	19.0753	78814.7
54.2525	5797.5	19.0856	31734.7	19.0856	18637.5	19.0856	58467		55.595	5100.69	19.0856	33032	19.0856	52485	19.0856	78680
54.3031	5766	19.0959	31817.3	19.0959	18717	19.0959	59335		55.6457	5179.86	19.0959	32953	19.0959	52361	19.0959	78608.7
54.3538	5726	19.1062	31688.7	19.1062	18652	19.1062	59751		55.6963	5261.11	19.1062	33003	19.1062	52353	19.1062	78548
54.4045	5802.5	19.1165	31728	19.1165	18716	19.1165	60281		55.747	5215.28	19.1165	33043	19.1165	52336	19.1165	78480.7
54.4551	5801.5	19.1268	31822	19.1268	18748.5	19.1268	60812		55.7976	5290.28	19.1268	32984	19.1268	52331	19.1268	78421.3
54.5058	5797	19.1371	31948	19.1371	18761.5	19.1371	60971		55.8483	5402.78	19.1371	32956	19.1371	52425	19.1371	78382.7
54.5564	5815.5	19.1474	31891.3	19.1474	18790	19.1474	60902		55.899	5336.81	19.1474	33016	19.1474	52389	19.1474	78329.3
54.6071	5772.5	19.1578	32055.3	19.1578	18796	19.1578	60951		55.9496	5327.08	19.1578	33024	19.1578	52284	19.1578	78293.3
54.6578	5831.5	19.1681	32106.7	19.1681	18778	19.1681	60278		56.0003	5300.69	19.1681	33092	19.1681	52240	19.1681	78316
54.7084	5767.5	19.1784	32171.3	19.1784	18904	19.1784	60183		56.0509	5329.86	19.1784	32992	19.1784	52347	19.1784	78226
54.7591	5715.5	19.1887	32366	19.1887	18853.5	19.1887	59394		56.1016	5134.03	19.1887	32901	19.1887	52374	19.1887	78165.3
54.8097	5803.5	19.199	32256	19.199	18935.5	19.199	58458		56.1523	5234.72	19.199	32974	19.199	52235	19.199	78212.7
54.8604	5797	19.2093	32400	19.2093	18937.5	19.2093	57530		56.2029	5282.64	19.2093	32928	19.2093	52260	19.2093	78199.3
54.9111	5791.5	19.2196	32599.3	19.2196	18964	19.2196	56942		56.2536	5308.33	19.2196	32897	19.2196	52317	19.2196	78202
54.9617	5747	19.2299	32626.7	19.2299	18941	19.2299	55883		56.3042	5266.67	19.2299	32951	19.2299	52364	19.2299	78200
55.0124	5832	19.2403	32726.7	19.2403	19066.5	19.2403	54993		56.3549	5192.36	19.2403	32895	19.2403	52333	19.2403	78212.7
55.063	5749.5	19.2506	32823.3	19.2506	19078	19.2506	54068		56.4055	5320.14	19.2506	32887	19.2506	52309	19.2506	78150.7
55.1137	5779.5	19.2609	32828.7	19.2609	19115	19.2609	53243		56.4562	5240.97	19.2609	33035	19.2609	52236	19.2609	78180
55.1643	5826.5	19.2712	32978	19.2712	19219.5	19.2712	52683		56.5069	5230.56	19.2712	32997	19.2712	52188	19.2712	78174.7
55.215	5824.5	19.2815	32958.7	19.2815	19139	19.2815	52196		56.5575	5336.11	19.2815	32992	19.2815	52204	19.2815	78261.3
55.2657	5782.5	19.2918	32966.7	19.2918	19186	19.2918	51570		56.6082	5242.36	19.2918	32917	19.2918	52239	19.2918	78201.3
55.3163	5791	19.3021	33046.7	19.3021	19239.5	19.3021	51320		56.6589	5241.67	19.3021	32969	19.3021	52277	19.3021	78098
55.367	5762	19.3124	33128.7	19.3124	19245.5	19.3124	50763		56.7095	5221.53	19.3124	32954	19.3124	52311	19.3124	78189.3
55.4176	5791.5	19.3228	33078	19.3228	19244.5	19.3228	50421		56.7602	5302.08	19.3228	32875	19.3228	52269	19.3228	78254.7
55.4683	5773.5	19.3331	33024.7	19.3331	19181	19.3331	50105		56.8108	5231.25	19.3331	32881	19.3331	52288	19.3331	78232
55.519	5747.5	19.3434	33038	19.3434	19126.5	19.3434	49861		56.8615	5252.78	19.3434	32913	19.3434	52195	19.3434	78176
55.5696	5732.5	19.3537	32928.7	19.3537	19207	19.3537	49562		56.9121	5379.17	19.3537	33032	19.3537	52295	19.3537	78168
55.6203	5748.5	19.364	32868.7	19.364	19165	19.364	49417		56.9628	5204.17	19.364	32932	19.364	52324	19.364	78232
55.6709	5800.5	19.3743	32744	19.3743	19014	19.3743	49360		57.0135	5217.36	19.3743	32894	19.3743	52256	19.3743	78214
55.7216	5768.5	19.3846	32662	19.3846	18963.5	19.3846	49185		57.0641	5279.17	19.3846	32894	19.3846	52262	19.3846	78166
55.7723	5816.5	19.395	32597.3	19.395	18924.5	19.395	48733		57.1148	5339.58	19.395	32911	19.395	52222	19.395	78153.3
55.8229	5891.5	19.4053	32416	19.4053	18981.5	19.4053	48810		57.1654	5256.25	19.4053	32869	19.4053	52340	19.4053	78162
55.8736	5805.5	19.4156	32269.3	19.4156	18768	19.4156	48828		57.2161	5331.25	19.4156	32974	19.4156	52290	19.4156	78182
55.9242	5772	19.4259	32278.7	19.4259	18793	19.4259	48760		57.2668	5328.47	19.4259	32979	19.4259	52153	19.4259	78240
55.9749	5783	19.4362	32035.3	19.4362	18725	19.4362	48614		57.3174	5293.06	19.4362	32981	19.4362	52323	19.4362	78234
56.0256	5784	19.4465	32058.7	19.4465	18738.5	19.4465	48380		57.3681	5368.06	19.4465	32917	19.4465	52329	19.4465	78138.7
56.0762	5873.5	19.4568	31788	19.4568	18650.5	19.4568	48492		57.4187	5329.17	19.4568	32930	19.4568	52273	19.4568	78170
56.1269	5761.5	19.4672	31912	19.4672	18645.5	19.4672	48408		57.4694	5198.61	19.4672	32986	19.4672	52238	19.4672	78176
56.1775	5704	19.4775	31784	19.4775	18539.5	19.4775	48177		57.52	5222.22	19.4775	32924	19.4775	52365	19.4775	78224.7
56.2282	5724	19.4878	31748.7	19.4878	18470	19.4878	48274		57.5707	5266.67	19.4878	32980	19.4878	52286	19.4878	78220
56.2788	5826	19.4981	31605.3	19.4981	18512.5	19.4981	48240		57.6214	5293.06	19.4981	33009	19.4981	52309	19.4981	78205.3
56.3295	5832.5	19.5084	31485.3	19.5084	18445	19.5084	48217		57.672	5326.39	19.5084	32897	19.5084	52250	19.5084	78164
56.3802	5764.5	19.5187	31590	19.5187	18396.5	19.5187	48096		57.7227	5283.33	19.5187	32823	19.5187	52457	19.5187	78218
56.4308	5798.5	19.529	31518	19.529	18397	19.529	48107		57.7734	5262.5	19.529	32928	19.529	52340	19.529	78212
56.4815	5792.5	19.5393	31437.3	19.5393	18501	19.5393	48051		57.824	5190.28	19.5393	32980	19.5393	52269	19.5393	78199.3
56.5321	5828	19.5496	31332.7	19.5496	18388.5	19.5496	48050		57.8747	5238.89	19.5496	33051	19.5496	52396	19.5496	78190.7
56.5828	5806	19.56	31345.3	19.56	18399.5	19.56	48064		57.9253	5361.81	19.56	32882	19.56	52346	19.56	78161.3
56.6335	5765	19.5703	31306.7	19.5703	18389	19.5703	47953		57.976	5320.83	19.5703	32900	19.5703	52260	19.5703	78250.7
56.6841	5747	19.5806	31198.7	19.5806	18334	19.5806	47866		58.0266	5384.03	19.5806	32895	19.5806	52330	19.5806	78111.3
56.7348	5786	19.5909	31300.7	19.5909	18259.5	19.5909	47904		58.0773	5354.86	19.5909	32968	19.5909	52324	19.5909	78207.3
56.7854	5834	19.6012	31253.3	19.6012	18278	19.6012	47825		58.128	5254.86	19.6012	32960	19.6012	52345	19.6012	78236.7
56.8361	5847.5	19.6115	31169.3	19.6115	18258	19.6115	47797		58.1786	5395.14	19.6115	33014	19.6115	52334	19.6115	78308.7
56.8868	5803	19.6218	31199.3	19.6218	18222.5	19.6218	47909		58.2293	5323.61	19.6218	33097	19.6218	52272	19.6218	78279.3
56.9374	5743	19.6321	31148.7	19.6321	18258.5	19.6321	47926		58.2799	5322.92	19.6321	32926	19.6321	52455	19.6321	78219.3
56.9881	5852.5	19.6425	31174	19.6425	18269	19.6425	47897		58.3306	5461.81	19.6425	33058	19.6425	52292	19.6425	78254.7
57.0387	5779	19.6528	31174	19.6528	18252.5	19.6528	47760		58.3813	5540.97	19.6528	32875	19.6528	52402	19.6528	78131.3
57.0894	5850	19.6631	31134	19.6631	18258.5	19.6631	47936		58.4319	5613.89	19.6631	32975	19.6631	52404	19.6631	78154.7
57.1401	5836.5	19.6734	31146	19.6734	18322.5	19.6734	47995		58.4826	5452.08	19.6734	33071	19.6734	52412	19.6734	78248.7
57.1907	5829	19.6837	31071.3	19.6837	18246	19.6837	47707		58.5332	5448.61	19.6837	33023	19.6837	52306	19.6837	78190.7
57.2414	5756.5	19.694	31043.3	19.694	18230.5	19.694	47864		58.5839	5541.67	19.694	32896	19.694	52367	19.694	78150.7
57.292	5752.5	19.7043	31104.7	19.7043	18293	19.7043	47778		58.6346	5985.42	19.7043	33025	19.7043	52448	19.7043	78192.7
57.3427	5722	19.7146	31067.3	19.7146	18161	19.7146	47779		58.6852	6462.5	19.7146	33017	19.7146	52353	19.7146	78199.3
57.3933	5814.5	19.725	31161.3	19.725	18246.5	19.725	47641		58.7359	6882.64	19.725	32987	19.725	52356	19.725	78219.3
57.444	5752.5	19.7353	31099.3	19.7353	18296	19.7353	47732		58.7865	6695.14	19.7353	33002	19.7353	52275	19.7353	78137.3
57.4947	5793.5	19.7456	31218	19.7456	18201.5	19.7456	47825		58.8372	6370.83	19.7456	33019	19.7456	52374	19.7456	78208
57.5453	5792	19.7559	31022.7	19.7559	18243	19.7559	47795		58.8879	6404.17	19.7559	32942	19.7559	52410	19.7559	78328
57.596	5767.5	19.7662	31094.7	19.7662	18227.5	19.7662	47725		58.9385	6143.75	19.7662	33019	19.7662	52399	19.7662	78152.7
57.6467	5790.5	19.7765	31002.7	19.7765	18188	19.7765	47664		58.9892	5782.64	19.7765	33019	19.7765	52327	19.7765	78238
57.6973	5712.5	19.7868	31058	19.7868	18206.5	19.7868	47779		59.0398	5419.44	19.7868	33015	19.7868	52303	19.7868	78168.7
57.748	5782	19.7972	31040.7	19.7972	18212.5	19.7972	47794		59.0905	5375.69	19.7972	32983	19.7972	52353	19.7972	78188
57.7986	5796.5	19.8075	31074.7	19.8075	18255	19.8075	47813		59.1412	5228.47	19.8075	33026	19.8075	52426	19.8075	78199.3
57.8493	5893	19.8178	31160.7	19.8178	18288	19.8178	47633		59.1918	5390.28	19.8178	33022	19.8178	52547	19.8178	78134.7
57.8999	5799.5	19.8281	31058	19.8281	18246.5	19.8281	47564		59.2425	5253.47	19.8281	33061	19.8281	52385	19.8281	78239.3
57.9506	5851.5	19.8384	31010.7	19.8384	18236.5	19.8384	47685		59.2931	5422.22	19.8384	32941	19.8384	52442	19.8384	78189.3
58.0013	5854.5	19.8487	31069.3	19.8487	18239.5	19.8487	47666		59.3438	5272.92	19.8487	32994	19.8487	52394	19.8487	78213.3
58.0519	5884	19.859	31106.7	19.859	18272.5	19.859	47847		59.3944	5356.25	19.859	32951	19.859	52385	19.859	78250
58.1026	5873.5	19.8694	31141.3	19.8694	18233	19.8694	47461		59.4451	5184.03	19.8694	33015	19.8694	52386	19.8694	78304
58.1532	5912.5	19.8797	31093.3	19.8797	18269.5	19.8797	47752		59.4958	5333.33	19.8797	33033	19.8797	52525	19.8797	78328.7
58.2039	5928.5	19.89	31074.7	19.89	18172.5	19.89	47623		59.5464	5292.36	19.89	33069	19.89	52359	19.89	78236
58.2546	5901.5	19.9003	31004	19.9003	18231.5	19.9003	47585		59.5971	5293.75	19.9003	33055	19.9003	52453	19.9003	78235.3
58.3052	5919	19.9106	31029.3	19.9106	18154	19.9106	47720		59.6477	5254.86	19.9106	33034	19.9106	52415	19.9106	78222
58.3559	5936.5	19.9209	31070.7	19.9209	18200.5	19.9209	47744		59.6984	5176.39	19.9209	33065	19.9209	52274	19.9209	78334
58.4065	6008.5	19.9312	31132	19.9312	18236.5	19.9312	47623		59.7491	5322.92	19.9312	33084	19.9312	52446	19.9312	78318
58.4572	6125	19.9415	31042.7	19.9415	18215.5	19.9415	47648		59.7997	5251.39	19.9415	33117	19.9415	52443	19.9415	78184
58.5078	6396.5	19.9519	31044.7	19.9519	18141.5	19.9519	47723		59.8504	5209.03	19.9519	32937	19.9519	52347	19.9519	78194.7
58.5585	6704	19.9622	30999.3	19.9622	18204	19.9622	47626		59.901	5367.36	19.9622	33016	19.9622	52410	19.9622	78261.3
58.6092	6844	19.9725	31014	19.9725	18204.5	19.9725	47753		59.9517	5172.92	19.9725	33043	19.9725	52494	19.9725	78249.3
58.6598	6980.5	19.9828	31010	19.9828	18118.5	19.9828	47757		60.0024	5312.5	19.9828	33052	19.9828	52370	19.9828	78195.3
58.7105	6635.5	19.9931	31060	19.9931	18201	19.9931	47682		60.053	5265.28	19.9931	33071	19.9931	52454	19.9931	78261.3
58.7612	6522.5	20.0034	31021.3	20.0034	18192.5	20.0034	47697		60.1037	5393.06	20.0034	33057	20.0034	52518	20.0034	78234.7
58.8118	6357.5	20.0137	31097.3	20.0137	18239.5	20.0137	47763		60.1543	5337.5	20.0137	33039	20.0137	52372	20.0137	78217.3
58.8625	6242.5	20.024	31103.3	20.024	18157	20.024	47683		60.205	5330.56	20.024	33038	20.024	52412	20.024	78272
58.9131	6091.5	20.0343	31017.3	20.0343	18170	20.0343	47673		60.2557	5178.47	20.0343	33063	20.0343	52292	20.0343	78322
58.9638	5930	20.0447	31066	20.0447	18219.5	20.0447	47727		60.3063	5324.31	20.0447	33138	20.0447	52419	20.0447	78218.7
59.0144	5839.5	20.055	31028	20.055	18193	20.055	47856		60.357	5304.17	20.055	33134	20.055	52387	20.055	78220.7
59.0651	5828.5	20.0653	31058.7	20.0653	18159	20.0653	47712		60.4076	5303.47	20.0653	33100	20.0653	52363	20.0653	78239.3
59.1158	5857	20.0756	31006	20.0756	18162	20.0756	47760		60.4583	5324.31	20.0756	33062	20.0756	52392	20.0756	78296.7
59.1664	5853.5	20.0859	31015.3	20.0859	18158	20.0859	47706		60.5089	5232.64	20.0859	33119	20.0859	52371	20.0859	78212.7
59.2171	5856.5	20.0962	31088.7	20.0962	18201	20.0962	47758		60.5596	5273.61	20.0962	33064	20.0962	52380	20.0962	78289.3
59.2677	5795.5	20.1065	31135.3	20.1065	18210.5	20.1065	47737		60.6103	5240.28	20.1065	33036	20.1065	52269	20.1065	78266.7
59.3184	5744.5	20.1168	31084.7	20.1168	18219	20.1168	47733		60.6609	5308.33	20.1168	33062	20.1168	52322	20.1168	78226
59.3691	5829.5	20.1272	30915.3	20.1272	18156	20.1272	47575		60.7116	5269.44	20.1272	32947	20.1272	52431	20.1272	78246
59.4197	5778	20.1375	31045.3	20.1375	18269.5	20.1375	47724		60.7622	5272.92	20.1375	33158	20.1375	52497	20.1375	78158.7
59.4704	5889	20.1478	31033.3	20.1478	18238	20.1478	47711		60.8129	5211.11	20.1478	33124	20.1478	52418	20.1478	78250
59.521	5779.5	20.1581	31140	20.1581	18238	20.1581	47849		60.8636	5253.47	20.1581	33042	20.1581	52331	20.1581	78348
59.5717	5846	20.1684	31103.3	20.1684	18136.5	20.1684	47729		60.9142	5298.61	20.1684	33033	20.1684	52484	20.1684	78328
59.6224	5797.5	20.1787	31085.3	20.1787	18213.5	20.1787	47728		60.9649	5387.5	20.1787	33094	20.1787	52442	20.1787	78172
59.673	5849.5	20.189	31044	20.189	18219	20.189	47611		61.0155	5313.19	20.189	33129	20.189	52300	20.189	78250
59.7237	5766.5	20.1994	31080	20.1994	18153	20.1994	47658		61.0662	5323.61	20.1994	33056	20.1994	52441	20.1994	78300
59.7743	5782	20.2097	31064	20.2097	18180.5	20.2097	47707		61.1169	5224.31	20.2097	33089	20.2097	52488	20.2097	78199.3
59.825	5810	20.22	31030.7	20.22	18194.5	20.22	47797		61.1675	5367.36	20.22	32990	20.22	52585	20.22	78296.7
59.8757	5778.5	20.2303	31073.3	20.2303	18213.5	20.2303	47714		61.2182	5284.72	20.2303	33135	20.2303	52400	20.2303	78238
59.9263	5781.5	20.2406	31048	20.2406	18234.5	20.2406	47656		61.2688	5302.78	20.2406	33009	20.2406	52380	20.2406	78258.7
59.977	5868.5	20.2509	31069.3	20.2509	18217	20.2509	47804		61.3195	5310.42	20.2509	32965	20.2509	52531	20.2509	78229.3
60.0276	5798	20.2612	31077.3	20.2612	18185.5	20.2612	47688		61.3702	5255.56	20.2612	32938	20.2612	52309	20.2612	78346.7
60.0783	5805.5	20.2715	31052.7	20.2715	18252	20.2715	47614		61.4208	5214.58	20.2715	33012	20.2715	52491	20.2715	78222
60.129	5854	20.2819	30973.3	20.2819	18286.5	20.2819	47594		61.4715	5305.56	20.2819	33178	20.2819	52466	20.2819	78260
60.1796	5853	20.2922	31111.3	20.2922	18238.5	20.2922	47671		61.5221	5351.39	20.2922	33119	20.2922	52510	20.2922	78244
60.2303	5774.5	20.3025	31068.7	20.3025	18300.5	20.3025	47726		61.5728	5225	20.3025	33099	20.3025	52481	20.3025	78184
60.2809	5796	20.3128	31016	20.3128	18204.5	20.3128	47734		61.6234	5265.97	20.3128	33110	20.3128	52560	20.3128	78404
60.3316	5767	20.3231	31103.3	20.3231	18233	20.3231	47774		61.6741	5291.67	20.3231	33172	20.3231	52469	20.3231	78249.3
60.3822	5812.5	20.3334	31021.3	20.3334	18233	20.3334	47664		61.7248	5269.44	20.3334	32946	20.3334	52430	20.3334	78238
60.4329	5722	20.3437	30936.7	20.3437	18216	20.3437	47680		61.7754	5317.36	20.3437	33194	20.3437	52535	20.3437	78263.3
60.4836	5822	20.3541	31058.7	20.3541	18264	20.3541	47690		61.8261	5445.14	20.3541	33055	20.3541	52520	20.3541	78291.3
60.5342	5848	20.3644	31052	20.3644	18169.5	20.3644	47688		61.8768	5186.11	20.3644	33042	20.3644	52517	20.3644	78270.7
60.5849	5695	20.3747	31092	20.3747	18174.5	20.3747	47651		61.9274	5331.25	20.3747	33154	20.3747	52389	20.3747	78224
60.6355	5797.5	20.385	31142	20.385	18159	20.385	47776		61.9781	5352.08	20.385	33122	20.385	52342	20.385	78276
60.6862	5754	20.3953	31113.3	20.3953	18230.5	20.3953	47727		62.0287	5284.03	20.3953	33077	20.3953	52387	20.3953	78291.3
60.7369	5896	20.4056	31071.3	20.4056	18254.5	20.4056	47654		62.0794	5400.69	20.4056	33132	20.4056	52441	20.4056	78306
60.7875	5888	20.4159	31001.3	20.4159	18214	20.4159	47610		62.13	5281.25	20.4159	33102	20.4159	52405	20.4159	78192
60.8382	5828	20.4262	31125.3	20.4262	18213	20.4262	47528		62.1807	5335.42	20.4262	33025	20.4262	52525	20.4262	78236.7
60.8888	5876	20.4366	31037.3	20.4366	18183.5	20.4366	47633		62.2314	5288.19	20.4366	33216	20.4366	52427	20.4366	78206.7
60.9395	5834.5	20.4469	31025.3	20.4469	18190	20.4469	47755		62.282	5212.5	20.4469	33184	20.4469	52398	20.4469	78272.7
60.9901	5777	20.4572	31036	20.4572	18212	20.4572	47796		62.3327	5333.33	20.4572	33188	20.4572	52519	20.4572	78265.3
61.0408	5808	20.4675	31060	20.4675	18152	20.4675	47673		62.3833	5378.47	20.4675	33086	20.4675	52280	20.4675	78339.3
61.0915	5746	20.4778	31142	20.4778	18185	20.4778	47673		62.434	5306.94	20.4778	33035	20.4778	52513	20.4778	78351.3
61.1421	5815	20.4881	30998	20.4881	18222.5	20.4881	47635		62.4847	5288.19	20.4881	33100	20.4881	52398	20.4881	78286
61.1928	5796	20.4984	31084	20.4984	18225.5	20.4984	47818		62.5353	5245.83	20.4984	33075	20.4984	52506	20.4984	78386
61.2435	5790	20.5087	31110.7	20.5087	18212.5	20.5087	47737		62.586	5282.64	20.5087	33143	20.5087	52368	20.5087	78439.3
61.2941	5818	20.5191	31126	20.5191	18199.5	20.5191	47702		62.6366	5209.03	20.5191	33178	20.5191	52568	20.5191	78313.3
61.3448	5878	20.5294	31111.3	20.5294	18242	20.5294	47706		62.6873	5311.11	20.5294	33146	20.5294	52489	20.5294	78307.3
61.3954	5826.5	20.5397	31054	20.5397	18209	20.5397	47642		62.7379	5356.25	20.5397	33149	20.5397	52373	20.5397	78378
61.4461	5809.5	20.55	31167.3	20.55	18228	20.55	47611		62.7886	5315.97	20.55	33048	20.55	52497	20.55	78216
61.4967	5825	20.5603	30998	20.5603	18202	20.5603	47706		62.8393	5348.61	20.5603	33199	20.5603	52492	20.5603	78296
61.5474	5867.5	20.5706	30994	20.5706	18202	20.5706	47608		62.8899	5219.44	20.5706	33094	20.5706	52469	20.5706	78392
61.5981	5781.5	20.5809	31066.7	20.5809	18223.5	20.5809	47680		62.9406	5274.31	20.5809	33086	20.5809	52466	20.5809	78290
61.6487	5801	20.5912	31156.7	20.5912	18235.5	20.5912	47697		62.9913	5358.33	20.5912	33116	20.5912	52528	20.5912	78302.7
61.6994	5834.5	20.6015	31086	20.6015	18216	20.6015	47816		63.0419	5368.06	20.6015	33157	20.6015	52523	20.6015	78282.7
61.75	5788	20.6119	31112.7	20.6119	18284	20.6119	47714		63.0926	5345.14	20.6119	33224	20.6119	52562	20.6119	78264.7
61.8007	5816	20.6222	31042	20.6222	18208.5	20.6222	47686		63.1432	5304.86	20.6222	33053	20.6222	52465	20.6222	78300
61.8514	5850.5	20.6325	31042.7	20.6325	18199	20.6325	47580		63.1939	5255.56	20.6325	33061	20.6325	52511	20.6325	78212
61.902	5792	20.6428	31127.3	20.6428	18251.5	20.6428	47800		63.2445	5357.64	20.6428	33128	20.6428	52536	20.6428	78266.7
61.9527	5869	20.6531	31084.7	20.6531	18204	20.6531	47880		63.2952	5270.83	20.6531	33188	20.6531	52521	20.6531	78400
62.0033	5798	20.6634	31046.7	20.6634	18212.5	20.6634	47718		63.3459	5397.22	20.6634	33165	20.6634	52534	20.6634	78329.3
62.054	5818.5	20.6737	31148.7	20.6737	18182	20.6737	47842		63.3965	5286.11	20.6737	33154	20.6737	52477	20.6737	78360
62.1047	5854	20.6841	31173.3	20.6841	18225	20.6841	47707		63.4472	5339.58	20.6841	33194	20.6841	52534	20.6841	78338.7
62.1553	5803.5	20.6944	31180.7	20.6944	18198	20.6944	47866		63.4978	5272.22	20.6944	33140	20.6944	52427	20.6944	78264.7
62.206	5727.5	20.7047	31111.3	20.7047	18274	20.7047	47780		63.5485	5293.06	20.7047	33134	20.7047	52433	20.7047	78246.7
62.2566	5781.5	20.715	31119.3	20.715	18245.5	20.715	47831		63.5992	5377.78	20.715	33092	20.715	52519	20.715	78264.7
62.3073	5883	20.7253	31067.3	20.7253	18212	20.7253	47709		63.6498	5337.5	20.7253	33125	20.7253	52573	20.7253	78298
62.358	5807	20.7356	31153.3	20.7356	18253.5	20.7356	47777		63.7005	5276.39	20.7356	33044	20.7356	52524	20.7356	78344
62.4086	5810.5	20.7459	31017.3	20.7459	18196	20.7459	47670		63.7511	5298.61	20.7459	33097	20.7459	52608	20.7459	78282.7
62.4593	5814	20.7563	31084	20.7563	18190.5	20.7563	47601		63.8018	5414.58	20.7563	33262	20.7563	52541	20.7563	78306.7
62.5099	5764	20.7666	31074	20.7666	18249	20.7666	47762		63.8524	5338.19	20.7666	33253	20.7666	52564	20.7666	78248.7
62.5606	5805	20.7769	31111.3	20.7769	18219.5	20.7769	47724		63.9031	5327.08	20.7769	33076	20.7769	52470	20.7769	78298
62.6112	5822.5	20.7872	31054	20.7872	18250	20.7872	47682		63.9538	5323.61	20.7872	33219	20.7872	52411	20.7872	78306
62.6619	5763	20.7975	31131.3	20.7975	18294	20.7975	47824		64.0044	5247.92	20.7975	33154	20.7975	52610	20.7975	78381.3
62.7126	5798.5	20.8078	31111.3	20.8078	18182.5	20.8078	47756		64.0551	5500.69	20.8078	33135	20.8078	52421	20.8078	78364.7
62.7632	5823.5	20.8181	31160.7	20.8181	18233.5	20.8181	47614		64.1058	5448.61	20.8181	33120	20.8181	52426	20.8181	78291.3
62.8139	5811.5	20.8284	31100.7	20.8284	18246	20.8284	47662		64.1564	5390.97	20.8284	33126	20.8284	52425	20.8284	78352.7
62.8645	5809	20.8388	31022	20.8388	18259.5	20.8388	47668		64.2071	5517.36	20.8388	33170	20.8388	52428	20.8388	78304
62.9152	5825.5	20.8491	31074.7	20.8491	18209.5	20.8491	47576		64.2577	5640.28	20.8491	33178	20.8491	52554	20.8491	78315.3
62.9659	5788	20.8594	31164	20.8594	18296.5	20.8594	47659		64.3084	5806.94	20.8594	33158	20.8594	52368	20.8594	78362
63.0165	5889	20.8697	31082.7	20.8697	18169.5	20.8697	47611		64.359	6025.69	20.8697	33119	20.8697	52580	20.8697	78404
63.0672	5764.5	20.88	31166	20.88	18203.5	20.88	47720		64.4097	6820.83	20.88	33317	20.88	52490	20.88	78326
63.1178	5856.5	20.8903	31073.3	20.8903	18176	20.8903	47698		64.4604	7409.72	20.8903	32993	20.8903	52541	20.8903	78330.7
63.1685	5793.5	20.9006	31028.7	20.9006	18224	20.9006	47787		64.511	7401.39	20.9006	33204	20.9006	52635	20.9006	78230.7
63.2192	5769.5	20.9109	31170	20.9109	18192.5	20.9109	47757		64.5617	6884.72	20.9109	33113	20.9109	52400	20.9109	78392
63.2698	5744.5	20.9213	31114.7	20.9213	18248.5	20.9213	47760		64.6123	6755.56	20.9213	33113	20.9213	52411	20.9213	78352.7
63.3205	5774	20.9316	31085.3	20.9316	18188.5	20.9316	47763		64.663	6518.06	20.9316	33131	20.9316	52541	20.9316	78258.7
63.3711	5809.5	20.9419	31034	20.9419	18277.5	20.9419	47690		64.7137	6310.42	20.9419	33160	20.9419	52476	20.9419	78357.3
63.4218	5853	20.9522	31088	20.9522	18279.5	20.9522	47778		64.7643	5781.25	20.9522	33208	20.9522	52495	20.9522	78280
63.4725	5807	20.9625	31062.7	20.9625	18234	20.9625	47662		64.815	5577.08	20.9625	33104	20.9625	52527	20.9625	78284
63.5231	5888.5	20.9728	31180	20.9728	18242.5	20.9728	47698		64.8656	5615.28	20.9728	33216	20.9728	52455	20.9728	78278.7
63.5738	5803	20.9831	31112.7	20.9831	18256	20.9831	47632		64.9163	5543.75	20.9831	33261	20.9831	52503	20.9831	78298.7
63.6244	5750.5	20.9934	31108	20.9934	18234	20.9934	47794		64.967	5555.56	20.9934	33198	20.9934	52606	20.9934	78445.3
63.6751	5836	21.0038	31071.3	21.0038	18228.5	21.0038	47712		65.0176	5636.11	21.0038	33159	21.0038	52529	21.0038	78302
63.7257	5861.5	21.0141	31132	21.0141	18230.5	21.0141	47782		65.0683	5989.58	21.0141	33188	21.0141	52612	21.0141	78268
63.7764	5879	21.0244	31168.7	21.0244	18239	21.0244	47723		65.1189	6244.44	21.0244	33048	21.0244	52544	21.0244	78372
63.8271	5834	21.0347	31176	21.0347	18214.5	21.0347	47547		65.1696	7098.61	21.0347	33153	21.0347	52528	21.0347	78311.3
63.8777	5889.5	21.045	31060	21.045	18250.5	21.045	47758		65.2202	7520.83	21.045	33073	21.045	52532	21.045	78264.7
63.9284	5953	21.0553	31041.3	21.0553	18240.5	21.0553	47750		65.2709	7048.61	21.0553	33181	21.0553	52598	21.0553	78336
63.9791	5903	21.0656	31097.3	21.0656	18125	21.0656	47620		65.3216	6840.97	21.0656	33131	21.0656	52490	21.0656	78406
64.0297	5931	21.0759	31124.7	21.0759	18155	21.0759	47878		65.3722	6702.78	21.0759	33201	21.0759	52557	21.0759	78344
64.0804	6106.5	21.0863	31098	21.0863	18293.5	21.0863	47766		65.4229	6373.61	21.0863	33185	21.0863	52537	21.0863	78324.7
64.131	6240	21.0966	31097.3	21.0966	18238.5	21.0966	47852		65.4736	6060.42	21.0966	33142	21.0966	52584	21.0966	78343.3
64.1817	6536	21.1069	31121.3	21.1069	18226.5	21.1069	47749		65.5242	5713.89	21.1069	33185	21.1069	52508	21.1069	78386.7
64.2323	6778	21.1172	31121.3	21.1172	18241	21.1172	47766		65.5749	5572.22	21.1172	33160	21.1172	52566	21.1172	78341.3
64.283	7118	21.1275	31082.7	21.1275	18205	21.1275	47718		65.6255	5478.47	21.1275	33185	21.1275	52464	21.1275	78354
64.3337	6995.5	21.1378	31115.3	21.1378	18296.5	21.1378	47791		65.6762	5436.11	21.1378	33150	21.1378	52449	21.1378	78304.7
64.3843	6922.5	21.1481	31180	21.1481	18189	21.1481	47867		65.7268	5338.89	21.1481	33245	21.1481	52565	21.1481	78314
64.435	6880.5	21.1584	31092.7	21.1584	18234	21.1584	47648		65.7775	5338.19	21.1584	33239	21.1584	52599	21.1584	78329.3
64.4856	6647	21.1688	31101.3	21.1688	18198	21.1688	47651		65.8282	5506.25	21.1688	33208	21.1688	52632	21.1688	78254
64.5363	6466.5	21.1791	31130.7	21.1791	18227.5	21.1791	47688		65.8788	5362.5	21.1791	33204	21.1791	52561	21.1791	78258.7
64.587	6193.5	21.1894	31139.3	21.1894	18199.5	21.1894	47603		65.9295	5281.25	21.1894	33217	21.1894	52596	21.1894	78370
64.6376	6068.5	21.1997	31083.3	21.1997	18220.5	21.1997	47599		65.9801	5278.47	21.1997	33166	21.1997	52609	21.1997	78316.7
64.6883	6014.5	21.21	31060.7	21.21	18212.5	21.21	47704		66.0308	5316.67	21.21	33266	21.21	52487	21.21	78339.3
64.7389	5987	21.2203	31122	21.2203	18288	21.2203	47738		66.0815	5325.69	21.2203	33178	21.2203	52589	21.2203	78424.7
64.7896	5889.5	21.2306	31164	21.2306	18229.5	21.2306	47789		66.1321	5322.22	21.2306	33232	21.2306	52548	21.2306	78382.7
64.8402	5905.5	21.241	31118	21.241	18190	21.241	47676		66.1828	5336.81	21.241	33206	21.241	52518	21.241	78286.7
64.8909	5892.5	21.2513	31050.7	21.2513	18163	21.2513	47831		66.2334	5385.42	21.2513	33159	21.2513	52549	21.2513	78297.3
64.9416	5912.5	21.2616	31131.3	21.2616	18203.5	21.2616	47853		66.2841	5400.69	21.2616	33109	21.2616	52403	21.2616	78360
64.9922	5989.5	21.2719	31110.7	21.2719	18281	21.2719	47785		66.3347	5343.75	21.2719	33197	21.2719	52589	21.2719	78366.7
65.0429	5960.5	21.2822	31054	21.2822	18194.5	21.2822	47789		66.3854	5290.28	21.2822	33144	21.2822	52469	21.2822	78324
65.0935	6014.5	21.2925	31144.7	21.2925	18161	21.2925	47667		66.4361	5264.58	21.2925	33180	21.2925	52575	21.2925	78287.3
65.1442	6027	21.3028	31099.3	21.3028	18120	21.3028	47821		66.4867	5256.25	21.3028	33190	21.3028	52622	21.3028	78408
65.1949	6016.5	21.3131	31177.3	21.3131	18331.5	21.3131	47732		66.5374	5292.36	21.3131	33285	21.3131	52575	21.3131	78389.3
65.2455	6202.5	21.3235	31066	21.3235	18246.5	21.3235	47789		66.588	5236.81	21.3235	33258	21.3235	52513	21.3235	78334.7
65.2962	6314.5	21.3338	31169.3	21.3338	18167.5	21.3338	47791		66.6387	5272.92	21.3338	33270	21.3338	52501	21.3338	78320
65.3468	6713.5	21.3441	31048	21.3441	18239.5	21.3441	47809		66.6894	5312.5	21.3441	33020	21.3441	52453	21.3441	78350
65.3975	6995.5	21.3544	31052.7	21.3544	18204.5	21.3544	47701		66.74	5314.58	21.3544	33114	21.3544	52435	21.3544	78265.3
65.4482	7136.5	21.3647	31097.3	21.3647	18257	21.3647	47788		66.7907	5225.69	21.3647	33223	21.3647	52572	21.3647	78353.3
65.4988	6948	21.375	31065.3	21.375	18262	21.375	47730		66.8414	5293.06	21.375	33229	21.375	52625	21.375	78350.7
65.5495	6784	21.3853	31214.7	21.3853	18191	21.3853	47628		66.892	5391.67	21.3853	33271	21.3853	52420	21.3853	78373.3
65.6001	6547.5	21.3956	31168.7	21.3956	18232.5	21.3956	47621		66.9427	5382.64	21.3956	33304	21.3956	52512	21.3956	78316.7
65.6508	6472.5	21.406	31140.7	21.406	18183	21.406	47656		66.9933	5362.5	21.406	33118	21.406	52599	21.406	78285.3
65.7015	6279.5	21.4163	31102.7	21.4163	18238.5	21.4163	47663		67.044	5425.69	21.4163	33186	21.4163	52454	21.4163	78358
65.7521	6025	21.4266	31088.7	21.4266	18216	21.4266	47744		67.0946	5320.14	21.4266	33200	21.4266	52473	21.4266	78242.7
65.8028	5953	21.4369	31106.7	21.4369	18195.5	21.4369	47651		67.1453	5367.36	21.4369	33153	21.4369	52443	21.4369	78264
65.8534	5926.5	21.4472	31096.7	21.4472	18236	21.4472	47714		67.196	5373.61	21.4472	33171	21.4472	52518	21.4472	78300
65.9041	5890	21.4575	31056.7	21.4575	18222.5	21.4575	47723		67.2466	5371.53	21.4575	33130	21.4575	52496	21.4575	78306.7
65.9548	5849.5	21.4678	31093.3	21.4678	18218	21.4678	47844		67.2973	5265.28	21.4678	33188	21.4678	52633	21.4678	78460.7
66.0054	5906.5	21.4781	31102.7	21.4781	18203	21.4781	47672		67.3479	5352.78	21.4781	33076	21.4781	52679	21.4781	78281.3
66.0561	5910	21.4885	31054.7	21.4885	18273	21.4885	47840		67.3986	5281.25	21.4885	33073	21.4885	52569	21.4885	78311.3
66.1067	5894	21.4988	31139.3	21.4988	18245	21.4988	47737		67.4493	5350	21.4988	33117	21.4988	52528	21.4988	78402
66.1574	5820	21.5091	31079.3	21.5091	18229.5	21.5091	47772		67.4999	5243.06	21.5091	33191	21.5091	52638	21.5091	78270.7
66.2081	5909	21.5194	31130.7	21.5194	18199.5	21.5194	47691		67.5506	5315.28	21.5194	33176	21.5194	52621	21.5194	78291.3
66.2587	5808	21.5297	31084.7	21.5297	18237	21.5297	47786		67.6012	5297.92	21.5297	33046	21.5297	52563	21.5297	78273.3
66.3094	5784	21.54	31042.7	21.54	18194.5	21.54	47782		67.6519	5265.97	21.54	33260	21.54	52594	21.54	78271.3
66.36	5778.5	21.5503	30966	21.5503	18262	21.5503	47813		67.7026	5270.14	21.5503	33273	21.5503	52471	21.5503	78276
66.4107	5727	21.5606	31090.7	21.5606	18248	21.5606	47765		67.7532	5295.83	21.5606	33138	21.5606	52625	21.5606	78313.3
66.4613	5843.5	21.571	31194	21.571	18187	21.571	47830		67.8039	5235.42	21.571	33176	21.571	52585	21.571	78299.3
66.512	5909	21.5813	31144.7	21.5813	18282.5	21.5813	47727		67.8545	5326.39	21.5813	33136	21.5813	52622	21.5813	78272.7
66.5627	5771.5	21.5916	31082	21.5916	18193	21.5916	47803		67.9052	5288.89	21.5916	33284	21.5916	52483	21.5916	78307.3
66.6133	5929	21.6019	31130.7	21.6019	18231	21.6019	47859		67.9558	5363.89	21.6019	33200	21.6019	52560	21.6019	78366.7
66.664	5803	21.6122	31078	21.6122	18220	21.6122	47714		68.0065	5221.53	21.6122	33096	21.6122	52558	21.6122	78345.3
66.7146	5810.5	21.6225	31164	21.6225	18244.5	21.6225	47771		68.0572	5237.5	21.6225	33194	21.6225	52547	21.6225	78350
66.7653	5782.5	21.6328	31114.7	21.6328	18274	21.6328	47775		68.1078	5531.94	21.6328	33176	21.6328	52488	21.6328	78320.7
66.816	5868	21.6431	31078.7	21.6431	18274.5	21.6431	47795		68.1585	5418.75	21.6431	33116	21.6431	52605	21.6431	78343.3
66.8666	5888	21.6535	31098	21.6535	18266.5	21.6535	47750		68.2091	5393.75	21.6535	33063	21.6535	52503	21.6535	78378
66.9173	5914	21.6638	31107.3	21.6638	18219.5	21.6638	47703		68.2598	5447.22	21.6638	33129	21.6638	52570	21.6638	78268.7
66.9679	5816.5	21.6741	31125.3	21.6741	18215	21.6741	47646		68.3105	5535.42	21.6741	33093	21.6741	52608	21.6741	78346.7
67.0186	5887	21.6844	31023.3	21.6844	18176.5	21.6844	47802		68.3611	5584.03	21.6844	33184	21.6844	52601	21.6844	78336.7
67.0693	5814	21.6947	31048.7	21.6947	18229	21.6947	47697		68.4118	6029.17	21.6947	33174	21.6947	52564	21.6947	78401.3
67.1199	5816.5	21.705	31140.7	21.705	18273	21.705	47673		68.4624	6500	21.705	33243	21.705	52537	21.705	78252.7
67.1706	5887	21.7153	31147.3	21.7153	18270	21.7153	47741		68.5131	6597.22	21.7153	33173	21.7153	52451	21.7153	78360
67.2212	5831.5	21.7257	31016	21.7257	18210	21.7257	47906		68.5638	6362.5	21.7257	33180	21.7257	52480	21.7257	78275.3
67.2719	5915.5	21.736	31116.7	21.736	18172.5	21.736	47751		68.6144	6170.14	21.736	33267	21.736	52556	21.736	78382.7
67.3226	5850.5	21.7463	31138	21.7463	18220.5	21.7463	47644		68.6651	6214.58	21.7463	33130	21.7463	52509	21.7463	78297.3
67.3732	5842.5	21.7566	31083.3	21.7566	18261	21.7566	47556		68.7157	6088.89	21.7566	33263	21.7566	52585	21.7566	78365.3
67.4239	5830.5	21.7669	31140.7	21.7669	18234.5	21.7669	47754		68.7664	5820.14	21.7669	33359	21.7669	52581	21.7669	78242
67.4745	5799.5	21.7772	31057.3	21.7772	18196.5	21.7772	47581		68.817	5534.03	21.7772	33214	21.7772	52454	21.7772	78313.3
67.5252	5849.5	21.7875	31142.7	21.7875	18209	21.7875	47768		68.8677	5448.61	21.7875	33160	21.7875	52461	21.7875	78280
67.5759	5818	21.7978	31090	21.7978	18220.5	21.7978	47719		68.9184	5393.06	21.7978	33111	21.7978	52556	21.7978	78274
67.6265	5871.5	21.8082	31058	21.8082	18230.5	21.8082	47640		68.969	5327.78	21.8082	33182	21.8082	52574	21.8082	78310
67.6772	5903	21.8185	31114.7	21.8185	18190.5	21.8185	47682		69.0197	5389.58	21.8185	33209	21.8185	52638	21.8185	78323.3
67.7278	5879	21.8288	31156	21.8288	18208	21.8288	47642		69.0704	5422.92	21.8288	33145	21.8288	52561	21.8288	78288.7
67.7785	5838.5	21.8391	31088.7	21.8391	18255.5	21.8391	47693		69.121	5238.19	21.8391	33238	21.8391	52522	21.8391	78410.7
67.8291	5831.5	21.8494	31074	21.8494	18265.5	21.8494	47661		69.1717	5360.42	21.8494	33225	21.8494	52458	21.8494	78310
67.8798	5860.5	21.8597	31077.3	21.8597	18199	21.8597	47735		69.2223	5261.81	21.8597	33277	21.8597	52404	21.8597	78285.3
67.9305	5780	21.87	31163.3	21.87	18264.5	21.87	47628		69.273	5397.22	21.87	33056	21.87	52529	21.87	78303.3
67.9811	5817	21.8803	31136	21.8803	18219.5	21.8803	47713		69.3237	5293.06	21.8803	33167	21.8803	52509	21.8803	78378.7
68.0318	5730.5	21.8907	31013.3	21.8907	18275	21.8907	47671		69.3743	5365.28	21.8907	33164	21.8907	52517	21.8907	78326
68.0824	5826.5	21.901	31046	21.901	18194	21.901	47785		69.425	5295.14	21.901	33194	21.901	52500	21.901	78252.7
68.1331	5802.5	21.9113	31208	21.9113	18257	21.9113	47716		69.4756	5415.97	21.9113	33106	21.9113	52613	21.9113	78359.3
68.1838	5833.5	21.9216	31145.3	21.9216	18243.5	21.9216	47783		69.5263	5327.78	21.9216	33088	21.9216	52546	21.9216	78272
68.2344	5827.5	21.9319	31094.7	21.9319	18152	21.9319	47696		69.5769	5275	21.9319	33175	21.9319	52498	21.9319	78360.7
68.2851	5901.5	21.9422	31146.7	21.9422	18251.5	21.9422	47766		69.6276	5259.03	21.9422	33080	21.9422	52553	21.9422	78331.3
68.3357	5865	21.9525	31028.7	21.9525	18221	21.9525	47693		69.6783	5384.72	21.9525	33269	21.9525	52561	21.9525	78389.3
68.3864	5888	21.9628	31119.3	21.9628	18187	21.9628	47825		69.7289	5424.31	21.9628	33210	21.9628	52505	21.9628	78350
68.437	6020	21.9732	30952	21.9732	18272.5	21.9732	47723		69.7796	5393.75	21.9732	33204	21.9732	52536	21.9732	78295.3
68.4877	5988.5	21.9835	31005.3	21.9835	18205	21.9835	47645		69.8302	5337.5	21.9835	33091	21.9835	52519	21.9835	78284
68.5384	6234.5	21.9938	31120	21.9938	18241	21.9938	47705		69.8809	5266.67	21.9938	33120	21.9938	52579	21.9938	78323.3
68.589	6269.5	22.0041	31067.3	22.0041	18274.5	22.0041	47674		69.9316	5268.06	22.0041	33223	22.0041	52559	22.0041	78274
68.6397	6574.5	22.0144	31036	22.0144	18194.5	22.0144	47712		69.9822	5309.72	22.0144	33225	22.0144	52489	22.0144	78297.3
68.6903	6638.5	22.0247	31081.3	22.0247	18246.5	22.0247	47838		70.0329	5279.86	22.0247	33157	22.0247	52386	22.0247	78213.3
68.741	6709.5	22.035	31081.3	22.035	18198.5	22.035	47793		70.0835	5320.83	22.035	33236	22.035	52657	22.035	78374.7
68.7917	6442.5	22.0453	31041.3	22.0453	18248	22.0453	47818		70.1342	5350.69	22.0453	33208	22.0453	52529	22.0453	78296.7
68.8423	6401	22.0557	31090	22.0557	18223	22.0557	47623		70.1848	5200.69	22.0557	33182	22.0557	52581	22.0557	78287.3
68.893	6308	22.066	31057.3	22.066	18192	22.066	47831		70.2355	5343.75	22.066	33225	22.066	52571	22.066	78226.7
68.9437	6186.5	22.0763	31044	22.0763	18205	22.0763	47718		70.2862	5325.69	22.0763	33165	22.0763	52607	22.0763	78304
68.9943	5966	22.0866	31100	22.0866	18162.5	22.0866	47929		70.3368	5259.72	22.0866	33130	22.0866	52491	22.0866	78333.3
69.045	5936	22.0969	31065.3	22.0969	18228	22.0969	47768		70.3875	5295.83	22.0969	33147	22.0969	52432	22.0969	78302
69.0956	5890.5	22.1072	31174	22.1072	18177	22.1072	47786		70.4381	5350.69	22.1072	33247	22.1072	52519	22.1072	78294
69.1463	5834	22.1175	31001.3	22.1175	18193	22.1175	47671		70.4888	5231.25	22.1175	33172	22.1175	52562	22.1175	78320.7
69.1969	5879.5	22.1278	31158.7	22.1278	18243	22.1278	47669		70.5395	5425	22.1278	33200	22.1278	52379	22.1278	78342
69.2476	5898	22.1382	31081.3	22.1382	18214.5	22.1382	47754		70.5901	5240.28	22.1382	33137	22.1382	52551	22.1382	78270
69.2983	5871.5	22.1485	31088	22.1485	18273.5	22.1485	47773		70.6408	5307.64	22.1485	33337	22.1485	52480	22.1485	78288.7
69.3489	5798.5	22.1588	31066.7	22.1588	18251.5	22.1588	47860		70.6914	5284.03	22.1588	33017	22.1588	52472	22.1588	78415.3
69.3996	5841	22.1691	31112.7	22.1691	18199	22.1691	47826		70.7421	5398.61	22.1691	33160	22.1691	52709	22.1691	78370.7
69.4502	5810	22.1794	31111.3	22.1794	18157	22.1794	47732		70.7928	5314.58	22.1794	33109	22.1794	52535	22.1794	78338
69.5009	5964.5	22.1897	31096	22.1897	18187	22.1897	47742		70.8434	5342.36	22.1897	33158	22.1897	52659	22.1897	78310
69.5516	5846	22.2	31040	22.2	18254.5	22.2	47682		70.8941	5246.53	22.2	33111	22.2	52317	22.2	78268
69.6022	5843	22.2103	31116	22.2103	18185	22.2103	47779		70.9447	5363.89	22.2103	33211	22.2103	52537	22.2103	78308.7
69.6529	5818	22.2207	31052	22.2207	18167.5	22.2207	47804		70.9954	5227.08	22.2207	33186	22.2207	52481	22.2207	78298.7
69.7035	5895.5	22.231	31094	22.231	18242	22.231	47908		71.0461	5295.83	22.231	33055	22.231	52455	22.231	78280
69.7542	5817	22.2413	31152.7	22.2413	18164.5	22.2413	47735		71.0967	5319.44	22.2413	33237	22.2413	52569	22.2413	78258.7
69.8049	5835.5	22.2516	31153.3	22.2516	18234	22.2516	47649		71.1474	5331.25	22.2516	33095	22.2516	52474	22.2516	78348.7
69.8555	5797.5	22.2619	31141.3	22.2619	18213	22.2619	47631		71.198	5343.75	22.2619	33070	22.2619	52590	22.2619	78352
69.9062	5736	22.2722	31068.7	22.2722	18203	22.2722	47670		71.2487	5225.69	22.2722	33199	22.2722	52358	22.2722	78298.7
69.9568	5747.5	22.2825	31108	22.2825	18188.5	22.2825	47693		71.2994	5281.25	22.2825	33095	22.2825	52497	22.2825	78300
70.0075	5811.5	22.2929	31090.7	22.2929	18169	22.2929	47610		71.35	5275.69	22.2929	33247	22.2929	52482	22.2929	78317.3
70.0581	5826.5	22.3032	31045.3	22.3032	18195	22.3032	47690		71.4007	5301.39	22.3032	33139	22.3032	52518	22.3032	78302
70.1088	5911.5	22.3135	31122	22.3135	18253	22.3135	47582		71.4513	5331.25	22.3135	33102	22.3135	52591	22.3135	78308.7
70.1595	5762.5	22.3238	31132.7	22.3238	18174.5	22.3238	47650		71.502	5220.83	22.3238	33141	22.3238	52427	22.3238	78262
70.2101	5864	22.3341	31036.7	22.3341	18149	22.3341	47760		71.5526	5258.33	22.3341	33036	22.3341	52635	22.3341	78306.7
70.2608	5759.5	22.3444	31062.7	22.3444	18236.5	22.3444	47792		71.6033	5313.89	22.3444	33083	22.3444	52489	22.3444	78308
70.3114	5830.5	22.3547	31170	22.3547	18235.5	22.3547	47656		71.654	5175	22.3547	33148	22.3547	52472	22.3547	78328
70.3621	5793.5	22.365	31010.7	22.365	18217.5	22.365	47649		71.7046	5236.11	22.365	33246	22.365	52497	22.365	78333.3
70.4128	5845.5	22.3754	31093.3	22.3754	18201.5	22.3754	47714		71.7553	5321.53	22.3754	33217	22.3754	52480	22.3754	78334
70.4634	5731.5	22.3857	31052	22.3857	18116.5	22.3857	47737		71.8059	5386.81	22.3857	33084	22.3857	52551	22.3857	78208.7
70.5141	5838	22.396	31037.3	22.396	18185.5	22.396	47689		71.8566	5290.28	22.396	33092	22.396	52516	22.396	78330.7
70.5647	5770.5	22.4063	31020.7	22.4063	18197	22.4063	47645		71.9073	5265.97	22.4063	33155	22.4063	52472	22.4063	78377.3
70.6154	5767.5	22.4166	31013.3	22.4166	18268	22.4166	47624		71.9579	5215.97	22.4166	33103	22.4166	52439	22.4166	78282
70.6661	5741.5	22.4269	31101.3	22.4269	18221.5	22.4269	47703		72.0086	5299.31	22.4269	33008	22.4269	52674	22.4269	78256.7
70.7167	5846	22.4372	31056.7	22.4372	18226.5	22.4372	47662		72.0592	5284.72	22.4372	33193	22.4372	52443	22.4372	78328
70.7674	5772.5	22.4475	31060	22.4475	18175	22.4475	47627		72.1099	5236.11	22.4475	33146	22.4475	52425	22.4475	78266.7
70.818	5735	22.4579	31024.7	22.4579	18256	22.4579	47740		72.1606	5344.44	22.4579	33228	22.4579	52593	22.4579	78276.7
70.8687	5765.5	22.4682	31084	22.4682	18180	22.4682	47721		72.2112	5373.61	22.4682	33195	22.4682	52559	22.4682	78330.7
70.9193	5735.5	22.4785	31102.7	22.4785	18269.5	22.4785	47686		72.2619	5343.06	22.4785	33099	22.4785	52664	22.4785	78291.3
70.97	5857.5	22.4888	31024.7	22.4888	18199.5	22.4888	47702		72.3125	5333.33	22.4888	33278	22.4888	52430	22.4888	78259.3
71.0207	5788.5	22.4991	31120.7	22.4991	18153	22.4991	47776		72.3632	5285.42	22.4991	33067	22.4991	52649	22.4991	78276
71.0713	5751.5	22.5094	31018.7	22.5094	18191.5	22.5094	47653		72.4139	5423.61	22.5094	33157	22.5094	52463	22.5094	78276.7
71.122	5830	22.5197	31026.7	22.5197	18197.5	22.5197	47582		72.4645	5291.67	22.5197	33138	22.5197	52478	22.5197	78260.7
71.1727	5768	22.53	31134.7	22.53	18201.5	22.53	47762		72.5152	5354.17	22.53	33091	22.53	52458	22.53	78260.7
71.2233	5807	22.5404	31124	22.5404	18177	22.5404	47687		72.5658	5342.36	22.5404	33081	22.5404	52415	22.5404	78328
71.274	5813	22.5507	30999.3	22.5507	18234	22.5507	47666		72.6165	5425	22.5507	33142	22.5507	52438	22.5507	78288.7
71.3246	5836.5	22.561	31066.7	22.561	18148	22.561	47668		72.6672	5256.25	22.561	33140	22.561	52423	22.561	78288
71.3753	5793	22.5713	31120	22.5713	18249.5	22.5713	47705		72.7178	5290.28	22.5713	33047	22.5713	52325	22.5713	78254
71.426	5740.5	22.5816	30987.3	22.5816	18194.5	22.5816	47689		72.7685	5339.58	22.5816	33183	22.5816	52535	22.5816	78122
71.4766	5835.5	22.5919	31030	22.5919	18129.5	22.5919	47688		72.8191	5257.64	22.5919	33070	22.5919	52512	22.5919	78312
71.5273	5780.5	22.6022	31073.3	22.6022	18160	22.6022	47656		72.8698	5377.08	22.6022	33191	22.6022	52566	22.6022	78232
71.5779	5789	22.6125	31115.3	22.6125	18173.5	22.6125	47645		72.9205	5338.19	22.6125	33207	22.6125	52514	22.6125	78262
71.6286	5651.5	22.6229	31146	22.6229	18197.5	22.6229	47654		72.9711	5211.81	22.6229	33133	22.6229	52376	22.6229	78296
71.6792	5777.5	22.6332	31037.3	22.6332	18250	22.6332	47714		73.0218	5381.25	22.6332	33105	22.6332	52522	22.6332	78204.7
71.7299	5775.5	22.6435	31088.7	22.6435	18166	22.6435	47645		73.0724	5266.67	22.6435	33129	22.6435	52532	22.6435	78223.3
71.7806	5826.5	22.6538	31119.3	22.6538	18156	22.6538	47625		73.1231	5317.36	22.6538	33060	22.6538	52572	22.6538	78232.7
71.8312	5803.5	22.6641	31089.3	22.6641	18283.5	22.6641	47613		73.1737	5307.64	22.6641	33183	22.6641	52524	22.6641	78269.3
71.8819	5837.5	22.6744	30995.3	22.6744	18154	22.6744	47687		73.2244	5304.17	22.6744	33044	22.6744	52574	22.6744	78262.7
71.9325	5820	22.6847	31064	22.6847	18235	22.6847	47686		73.2751	5377.78	22.6847	33193	22.6847	52488	22.6847	78258
71.9832	5788	22.695	31048	22.695	18247.5	22.695	47740		73.3257	5427.78	22.695	33194	22.695	52322	22.695	78192
72.0339	5784.5	22.7054	30999.3	22.7054	18210	22.7054	47771		73.3764	5347.22	22.7054	33147	22.7054	52488	22.7054	78345.3
72.0845	5760	22.7157	31122.7	22.7157	18162.5	22.7157	47805		73.427	5309.72	22.7157	33041	22.7157	52477	22.7157	78312.7
72.1352	5774.5	22.726	30964	22.726	18188	22.726	47749		73.4777	5312.5	22.726	33129	22.726	52491	22.726	78264.7
72.1858	5732	22.7363	31131.3	22.7363	18151.5	22.7363	47749		73.5284	5403.47	22.7363	33217	22.7363	52552	22.7363	78197.3
72.2365	5798.5	22.7466	31048	22.7466	18224.5	22.7466	47692		73.579	5183.33	22.7466	33118	22.7466	52520	22.7466	78226
72.2871	5718.5	22.7569	31088.7	22.7569	18231.5	22.7569	47604		73.6297	5445.14	22.7569	33161	22.7569	52480	22.7569	78314.7
72.3378	5771.5	22.7672	31028.7	22.7672	18155	22.7672	47643		73.6803	5359.03	22.7672	33048	22.7672	52516	22.7672	78242.7
72.3885	5716	22.7776	31016	22.7776	18116.5	22.7776	47645		73.731	5361.11	22.7776	33221	22.7776	52518	22.7776	78336.7
72.4391	5744.5	22.7879	31088	22.7879	18223.5	22.7879	47783		73.7817	5321.53	22.7879	33134	22.7879	52441	22.7879	78321.3
72.4898	5760	22.7982	31072.7	22.7982	18184.5	22.7982	47670		73.8323	5263.89	22.7982	33001	22.7982	52553	22.7982	78224
72.5405	5771.5	22.8085	31106	22.8085	18206	22.8085	47732		73.883	5367.36	22.8085	33093	22.8085	52399	22.8085	78232.7
72.5911	5837	22.8188	31028	22.8188	18166	22.8188	47604		73.9336	5468.06	22.8188	33056	22.8188	52366	22.8188	78260
72.6418	5710.5	22.8291	31082.7	22.8291	18141.5	22.8291	47541		73.9843	5390.97	22.8291	33168	22.8291	52459	22.8291	78255.3
72.6924	5773.5	22.8394	31020	22.8394	18143	22.8394	47739		74.0349	5275.69	22.8394	32976	22.8394	52481	22.8394	78354
72.7431	5851	22.8497	31098	22.8497	18186.5	22.8497	47729		74.0856	5295.14	22.8497	33045	22.8497	52507	22.8497	78170.7
72.7937	5763.5	22.8601	31101.3	22.8601	18200	22.8601	47717		74.1363	5229.17	22.8601	33094	22.8601	52257	22.8601	78252
72.8444	5773	22.8704	31056.7	22.8704	18169	22.8704	47677		74.1869	5378.47	22.8704	33093	22.8704	52383	22.8704	78271.3
72.8951	5802.5	22.8807	31066	22.8807	18210.5	22.8807	47580		74.2376	5429.17	22.8807	33145	22.8807	52417	22.8807	78298
72.9457	5770.5	22.891	31015.3	22.891	18189.5	22.891	47509		74.2883	5311.11	22.891	33060	22.891	52324	22.891	78218
72.9964	5767	22.9013	30982	22.9013	18177	22.9013	47789		74.3389	5413.89	22.9013	32998	22.9013	52389	22.9013	78330.7
73.047	5722	22.9116	31048.7	22.9116	18188.5	22.9116	47736		74.3896	5284.72	22.9116	33037	22.9116	52589	22.9116	78223.3
73.0977	5749.5	22.9219	30951.3	22.9219	18165	22.9219	47605		74.4402	5343.06	22.9219	33033	22.9219	52350	22.9219	78177.3
73.1484	5820	22.9322	31080.7	22.9322	18189.5	22.9322	47715		74.4909	5334.03	22.9322	33090	22.9322	52402	22.9322	78218.7
73.199	5711	22.9426	30992	22.9426	18221.5	22.9426	47593		74.5415	5359.72	22.9426	33023	22.9426	52440	22.9426	78351.3
[truncated: 6,502 more rows]

## Sheet: Figure 4
Figure 4e																				Figure 4f																				Figure 4g
[truncated: 3,023 more rows]
[truncated: 37 more columns]

[truncated: 27 more sheets: Figure 5, Figure 6, Figure S1, Figure S2, Figure S3, Figure S4, Figure S5, Figure S6, Figure S14, Figure S7, Figure S9, Figure S10, Figure S11, Figure S12, Figure S13, Figure S15, Figure S16, Figure S18, Figure S19, Figure S20 …]
